# Supplementary material for: An antibody-dependent cellular phagocytosis-related gene signature predicts survival and response to immunotherapy in stomach adenocarcinoma
Source: Medicine (Baltimore). 2025 Apr 4;104(14):e42079. doi: 10.1097/MD.0000000000042079 (PMC11977745; doi:10.1097/MD.0000000000042079)
Supplement: Supplementary file 1 [file medi-104-e42079-s001.xlsx]

## Sheet: univariate_cox_filted_result
Table S1 Univariate Cox analysis of the genes.
	coeffecients	pvalue	hazard_ratio	lower_95	upper_95
AK2	-0.558873	0.0144811	0.571853	0.365365	0.89504
ARID2	-0.438704	0.0219885	0.644872	0.443043	0.938644
AXL	0.418959	0.000968658	1.52038	1.18541	1.95
BCL6	-0.309184	0.0461126	0.734046	0.541704	0.994682
BCOR	-0.511499	0.0346374	0.599596	0.373048	0.963725
C5AR1	-0.419129	0.045124	0.657619	0.436419	0.990934
CAB39	-0.304168	0.0115522	0.737737	0.58262	0.934152
CAPRIN1	-0.831268	0.000234831	0.435497	0.279652	0.678191
CFLAR	-0.175984	0.0103924	0.838632	0.733016	0.959465
CLCC1	0.465131	0.0110348	1.59222	1.11231	2.27919
CLDN18	-0.448667	0.00214099	0.638479	0.479452	0.850253
COA3	0.313547	0.00175333	1.36827	1.12429	1.66519
CSNK2A1	-0.4041	0.0474908	0.667577	0.447657	0.995538
FAR1	0.281755	0.0228815	1.32545	1.03983	1.68953
FUT6	0.258937	0.0229793	1.29555	1.03638	1.61953
GK5	-0.451579	0.0254034	0.636622	0.428463	0.94591
GNE	-0.329682	0.00169762	0.719153	0.585342	0.883553
HDGF	0.332016	0.00015755	1.39378	1.17329	1.6557
HMBS	-0.373693	0.0460049	0.688188	0.476752	0.993395
HMGB2	0.457152	0.0118849	1.57957	1.10624	2.25542
IER5L	-0.412798	0.0322662	0.661796	0.453539	0.965681
IKZF3	0.322561	0.0188443	1.38066	1.05483	1.80714
INTS5	0.163587	0.00811554	1.17773	1.04338	1.32937
KDELR3	0.456679	4.81579e-05	1.57882	1.26675	1.96777
KRT23	-0.335695	0.00418633	0.714841	0.568108	0.899474
LAG3	-0.411926	0.0270247	0.662373	0.459758	0.954282
LIMK2	-0.564868	0.00973704	0.568435	0.370408	0.872331
LPIN2	-0.488587	0.00193224	0.613493	0.450477	0.8355
LYL1	0.235971	0.0268483	1.26614	1.02742	1.56032
MAML2	0.217923	0.0120036	1.24349	1.04906	1.47396
MEOX1	0.320567	5.68306e-05	1.37791	1.17879	1.61066
MGAT2	0.452676	0.034648	1.57251	1.03322	2.39331
MRPS2	0.234996	0.000250061	1.2649	1.11542	1.43442
NACC2	-0.419034	0.0300339	0.657682	0.450421	0.960313
NANS	0.273684	4.84398e-05	1.3148	1.15219	1.50036
NAPA	0.254589	0.000255343	1.28993	1.1254	1.47852
NDUFA1	0.231491	0.00967179	1.26048	1.05774	1.50208
NDUFB10	-0.570415	0.000148753	0.565291	0.420986	0.75906
NDUFB7	-0.279467	0.0431725	0.756187	0.576745	0.991457
NDUFS7	-0.3108	0.0108749	0.73286	0.576952	0.930899
NFKB2	-0.493669	0.0192189	0.610383	0.403758	0.922749
NOMO3	-0.233881	0.0362183	0.791456	0.635882	0.985093
PDE8A	-0.814747	0.00672402	0.442751	0.245624	0.798085
PDSS2	-0.743031	0.0105158	0.47567	0.26921	0.840464
PRKCD	-0.476485	0.022134	0.620962	0.412861	0.933956
PTPN9	0.121312	0.00433234	1.12898	1.0387	1.2271
PUS1	0.476628	0.00967314	1.61063	1.12251	2.31102
QSER1	0.199777	0.0391579	1.22113	1.00998	1.47642
RAB1B	-0.203519	0.00555187	0.815855	0.706551	0.942067
RAC2	-0.342447	0.00646578	0.710031	0.554927	0.908486
RUNX1T1	0.490163	0.0178432	1.63258	1.08829	2.4491
SAMD4B	0.223456	0.00683433	1.25039	1.06347	1.47017
SCN1B	0.291011	0.00584866	1.33778	1.0877	1.64536
SEC23B	0.185247	0.002755	1.20352	1.06606	1.35869
SEL1L3	-0.820082	0.0255286	0.440396	0.214426	0.9045
SLA2	-0.487381	0.00299434	0.614233	0.445216	0.847414
SLC35A1	0.168984	5.97824e-06	1.1841	1.10057	1.27398
SMAGP	0.471294	0.0363401	1.60207	1.03043	2.49082
SMS	-0.82205	0.000616673	0.43953	0.27456	0.70362
SPPL3	0.224998	0.000376847	1.25232	1.10625	1.41768
STAG2	-0.827099	0.00512732	0.437316	0.245053	0.780424
SYK	-0.390006	0.0444197	0.677053	0.462882	0.990318
SYT1	-0.701527	0.000642204	0.495828	0.331419	0.741796
TMIE	-0.451981	0.000860345	0.636366	0.487825	0.830138
UBALD2	0.451198	0.000699763	1.57019	1.20962	2.03824
UBE2D3	0.770418	0.00221245	2.16067	1.31914	3.53905
VPS72	0.75669	0.0231208	2.13121	1.10933	4.0944
WDR1	0.386717	0.0327029	1.47214	1.03233	2.09931
WDR26	0.108065	0.0112392	1.11412	1.02482	1.2112
ZEB2	0.298676	0.0204448	1.34807	1.04722	1.73535
ZNF311	0.265097	0.0104338	1.30356	1.0642	1.59675
ZNF680	0.248941	0.0476702	1.28267	1.00256	1.64103
ZNF746	-0.423254	0.0157295	0.654912	0.464526	0.92333
