# Supplementary material for: An antibody-dependent cellular phagocytosis-related gene signature predicts survival and response to immunotherapy in stomach adenocarcinoma
Source: Medicine (Baltimore). 2025 Apr 4;104(14):e42079. doi: 10.1097/MD.0000000000042079 (PMC11977745; doi:10.1097/MD.0000000000042079)
Supplement: Supplementary file 2 [file medi-104-e42079-s002.xlsx]

## Sheet: Table S2
Table S2 DEGs between high-risk and low-risk groups.
Gene	log2FC	pvalue	adjusted_pvalue	Significant
KIN	-0.833793	5.04E-13	6.63E-11	Down
PRICKLE1	-0.830236	7.60E-11	4.85E-09	Down
GPRIN1	-0.823322	7.13E-15	1.91E-12	Down
IQGAP1	-0.789972	9.78E-05	0.000678193	Down
RSL24D1	-0.767183	4.84E-13	6.40E-11	Down
NR2F1	-0.690747	1.10E-11	9.36E-10	Down
C2orf71	-0.679012	7.39E-06	8.13E-05	Down
KDELR3	0.498046	8.48E-21	2.08E-17	Not
GLB1	0.527144	2.01E-20	4.37E-17	Not
TTLL6	-0.678925	5.60E-10	2.78E-08	Down
HCRTR2	-0.677335	4.45E-11	3.04E-09	Down
PTPN3	-0.662398	8.54E-11	5.36E-09	Down
RFFL	-0.66023	3.59E-05	0.000299125	Down
WDR54	-0.653616	1.35E-11	1.10E-09	Down
PNMA3	-0.646775	4.87E-08	1.19E-06	Down
SYT12	-0.635618	1.40E-16	6.70E-14	Down
PRSS3P2	-0.366048	4.37E-19	4.91E-16	Not
IL6	-0.630704	1.40E-08	4.29E-07	Down
FITM1	-0.575435	6.65E-19	6.85E-16	Not
DEFB126	-0.62672	1.35E-07	2.79E-06	Down
PLPP2	0.520097	1.13E-18	1.06E-15	Not
XPA	-0.626075	7.42E-06	8.15E-05	Down
TPCN2	-0.613614	1.55E-05	0.000148032	Down
SSX2IP	-0.605715	3.64E-08	9.35E-07	Down
IAPP	-0.605364	1.28E-12	1.46E-10	Down
RGR	0.275702	3.24E-18	2.44E-15	Not
SH2B3	-0.602402	0.000215078	0.00129324	Down
IL18	-0.59942	1.10E-09	4.98E-08	Down
NAGK	-0.598807	3.76E-18	2.63E-15	Down
SLC12A2	0.475704	6.19E-18	4.04E-15	Not
RNF222	0.293782	7.98E-18	5.04E-15	Not
DAND5	-0.594142	2.01E-06	2.69E-05	Down
DTX3L	-0.593057	4.61E-11	3.11E-09	Down
SNORD28	-0.592125	5.48E-13	6.94E-11	Down
TNFSF18	-0.58681	3.02E-06	3.80E-05	Down
KDM6A	-0.585917	0.000346505	0.00190724	Down
DDX50	-0.583247	2.24E-11	1.69E-09	Down
LOC101927229	-0.580857	1.79E-06	2.45E-05	Down
IARS	0.580736	1.32E-11	1.08E-09	Up
LOC202181	0.457752	9.47E-17	4.64E-14	Not
MRPS10	0.581167	1.25E-06	1.82E-05	Up
MPRIP	-0.373402	1.53E-16	7.13E-14	Not
MAP7D2	0.581564	5.50E-13	6.94E-11	Up
DNASE2	0.581832	5.88E-07	9.66E-06	Up
POMP	-0.372976	2.56E-16	1.12E-13	Not
NAPA	0.582135	1.49E-10	8.70E-09	Up
GPX8	0.584082	1.04E-13	1.83E-11	Up
PYGO1	0.569338	3.61E-16	1.47E-13	Not
SLC26A4	0.584675	3.64E-07	6.42E-06	Up
GPR142	0.586776	5.28E-11	3.53E-09	Up
UEVLD	0.58834	1.07E-13	1.87E-11	Up
SIRT1	0.58869	1.31E-14	3.09E-12	Up
LINC01629	0.589875	2.22E-05	0.00020012	Up
RSPO4	0.577549	7.64E-16	2.77E-13	Not
CCL15	0.590113	1.61E-07	3.24E-06	Up
NR6A1	0.386966	1.06E-15	3.72E-13	Not
XACT	0.591784	9.18E-11	5.68E-09	Up
KDM3B	0.592408	3.90E-11	2.73E-09	Up
ADRA2B	0.592479	3.66E-05	0.000304077	Up
AXL	0.410717	1.70E-15	5.56E-13	Not
LINC00572	-0.499967	1.93E-15	6.18E-13	Not
C9orf135	0.592915	3.86E-08	9.79E-07	Up
PRR15	0.419619	2.69E-15	8.35E-13	Not
CAPRIN1	-0.230237	2.81E-15	8.59E-13	Not
LMNB1	-0.52152	2.97E-15	8.95E-13	Not
COL11A2	0.331372	3.64E-15	1.08E-12	Not
SEC23B	0.593531	1.92E-07	3.76E-06	Up
ERMN	-0.226464	4.89E-15	1.41E-12	Not
IKBIP	0.289051	4.99E-15	1.42E-12	Not
CDC14C	0.568379	5.39E-15	1.51E-12	Not
MCTP2	0.594853	2.43E-07	4.54E-06	Up
COMMD7	0.47276	5.98E-15	1.63E-12	Not
LRRC8A	0.595056	1.06E-11	9.15E-10	Up
ATF2	0.516374	7.30E-15	1.93E-12	Not
IGFLR1	0.596133	3.25E-13	4.57E-11	Up
CCNYL1	0.596541	5.32E-14	1.02E-11	Up
MPLKIP	0.400998	9.37E-15	2.38E-12	Not
PFN1P2	0.598277	7.28E-16	2.69E-13	Up
DAZ2	0.599636	1.70E-09	7.21E-08	Up
LOC101060019	0.599648	1.96E-11	1.50E-09	Up
TMEM179B	0.600271	1.40E-14	3.22E-12	Up
RBM47	0.600515	1.89E-14	4.16E-12	Up
SLCO1B1	0.600674	4.51E-19	4.91E-16	Up
HRK	0.605117	1.02E-06	1.52E-05	Up
RGS9BP	0.606236	4.23E-13	5.72E-11	Up
ZCWPW2	0.606261	8.21E-07	1.28E-05	Up
GPC6	0.508657	1.56E-14	3.52E-12	Not
BTN3A3	0.606943	3.93E-10	2.02E-08	Up
CDR2	0.607041	8.45E-05	0.000599013	Up
CNTN6	0.60782	1.58E-07	3.19E-06	Up
GNAI2	0.465479	2.22E-14	4.78E-12	Not
FOXD4	-0.485949	2.34E-14	4.99E-12	Not
TRIM73	-0.286241	2.74E-14	5.77E-12	Not
KATNB1	-0.337513	2.85E-14	5.94E-12	Not
BCL2L1	-0.291076	2.97E-14	6.12E-12	Not
SNORD16	0.609827	4.38E-13	5.88E-11	Up
ZFP37	-0.298874	3.25E-14	6.56E-12	Not
PKNOX1	0.610981	1.03E-14	2.58E-12	Up
LPIN2	-0.354672	3.96E-14	7.83E-12	Not
ZNF7	0.61115	2.01E-12	2.15E-10	Up
CEBPZ	-0.349163	5.24E-14	1.02E-11	Not
GALC	0.613283	5.99E-12	5.50E-10	Up
ORAI2	-0.345791	5.58E-14	1.06E-11	Not
JAML	0.466309	6.13E-14	1.15E-11	Not
LACE1	0.494518	6.22E-14	1.16E-11	Not
ESPN	0.615431	2.02E-09	8.44E-08	Up
ZNF764	0.419223	6.67E-14	1.22E-11	Not
HDGF	0.61777	2.79E-17	1.61E-14	Up
SYP	0.338125	8.67E-14	1.56E-11	Not
CHMP4A	-0.371667	8.81E-14	1.57E-11	Not
LOC100507599	0.618297	1.61E-08	4.79E-07	Up
SEMA3C	0.61882	6.39E-10	3.13E-08	Up
EPHX1	-0.368339	1.12E-13	1.94E-11	Not
SLC22A25	0.621541	1.10E-11	9.36E-10	Up
SLC35A5	0.624478	5.30E-13	6.86E-11	Up
LOC105378967	0.524511	1.30E-13	2.19E-11	Not
TRPT1	-0.276961	1.36E-13	2.28E-11	Not
NARF	0.63024	2.63E-11	1.94E-09	Up
ALPK3	-0.317413	1.57E-13	2.58E-11	Not
ANKRD9	-0.397437	1.67E-13	2.73E-11	Not
PCDHA8	0.47874	1.73E-13	2.78E-11	Not
LOC101926975	-0.37978	1.73E-13	2.78E-11	Not
TDRD1	0.457965	1.77E-13	2.79E-11	Not
ROBO4	0.630342	2.26E-10	1.24E-08	Up
H6PD	0.358968	1.78E-13	2.79E-11	Not
GNE	-0.50095	1.94E-13	3.01E-11	Not
MAMSTR	-0.42427	2.04E-13	3.15E-11	Not
ATG4B	0.407371	2.33E-13	3.57E-11	Not
GHSR	-0.341551	2.38E-13	3.61E-11	Not
LGALS9C	0.403322	2.40E-13	3.61E-11	Not
SMAD6	0.468145	2.43E-13	3.63E-11	Not
LRRTM1	0.369454	2.53E-13	3.75E-11	Not
MTERF2	-0.193148	2.55E-13	3.76E-11	Not
FGFR4	-0.202722	2.58E-13	3.76E-11	Not
DYNC1LI2	0.484734	2.90E-13	4.21E-11	Not
L1CAM	-0.443947	3.00E-13	4.32E-11	Not
MEOX1	0.547882	3.05E-13	4.35E-11	Not
LOC102723362	0.635601	1.95E-12	2.11E-10	Up
IGIP	0.636672	5.33E-13	6.86E-11	Up
ARHGAP39	-0.246641	3.65E-13	5.11E-11	Not
SOS2	-0.415976	3.68E-13	5.11E-11	Not
PLCXD3	-0.481623	3.73E-13	5.14E-11	Not
PARD3B	0.469572	3.84E-13	5.26E-11	Not
DIO2	0.374559	4.13E-13	5.62E-11	Not
LOC399815	0.637192	2.28E-06	3.00E-05	Up
SOX4	0.638124	4.11E-09	1.52E-07	Up
RECQL4	-0.278593	4.47E-13	5.96E-11	Not
ARHGDIA	0.638909	0.000343156	0.00189306	Up
LOC100506682	0.638992	8.63E-25	5.64E-21	Up
ST18	-0.539562	5.11E-13	6.68E-11	Not
AFP	0.641716	6.61E-16	2.52E-13	Up
ATAD2	0.644854	1.69E-09	7.18E-08	Up
MAPK3	0.455235	5.48E-13	6.94E-11	Not
GNL3L	0.648941	1.76E-10	9.91E-09	Up
EEF1G	0.650223	2.93E-16	1.22E-13	Up
BCL3	-0.250812	6.08E-13	7.63E-11	Not
FAM218A	0.560961	6.49E-13	8.09E-11	Not
UNC45B	-0.378398	6.61E-13	8.15E-11	Not
GIPC3	0.65074	2.38E-08	6.52E-07	Up
MANBAL	0.2425	8.19E-13	1.00E-10	Not
WDR26	0.652957	2.45E-05	0.000218352	Up
LOC102725068	0.655277	3.12E-09	1.20E-07	Up
RNF17	-0.282865	1.03E-12	1.23E-10	Not
GTPBP6	0.395534	1.05E-12	1.26E-10	Not
CCDC12	0.65829	3.68E-18	2.63E-15	Up
HOXB8	0.658644	0.00180486	0.00740239	Up
IWS1	0.659288	2.90E-10	1.55E-08	Up
CD163L1	0.660025	1.13E-12	1.33E-10	Up
B4GALT1	0.672285	4.78E-11	3.21E-09	Up
MAF1	0.673445	7.41E-14	1.34E-11	Up
STARD8	0.675549	7.08E-05	0.00051854	Up
SLA2	-0.295715	1.48E-12	1.69E-10	Not
TBC1D4	0.680946	1.54E-14	3.50E-12	Up
OR14C36	0.684019	3.09E-14	6.30E-12	Up
FAM217B	-0.333519	1.82E-12	2.03E-10	Not
ABCB1	0.401678	1.83E-12	2.03E-10	Not
OR8I2	-0.407762	1.84E-12	2.04E-10	Not
SSX7	-0.404159	1.88E-12	2.07E-10	Not
MCOLN1	0.686317	6.99E-10	3.35E-08	Up
KIF27	0.292877	1.94E-12	2.11E-10	Not
CCDC138	0.688607	5.76E-16	2.26E-13	Up
SLC35F6	-0.40806	1.97E-12	2.12E-10	Not
CHRNA5	0.692316	4.06E-11	2.82E-09	Up
RNF214	0.319057	2.08E-12	2.22E-10	Not
PALM3	0.487125	2.26E-12	2.40E-10	Not
SLC26A5	-0.202586	2.52E-12	2.65E-10	Not
DPCR1	0.465597	2.58E-12	2.70E-10	Not
PDCD7	0.450804	2.62E-12	2.73E-10	Not
EAF1	0.695032	1.30E-07	2.73E-06	Up
AQP8	0.464379	2.67E-12	2.75E-10	Not
ALDH1L1	-0.343445	2.68E-12	2.75E-10	Not
SLC22A11	0.370719	2.82E-12	2.88E-10	Not
STYK1	0.515758	2.90E-12	2.93E-10	Not
C4orf36	-0.355781	2.90E-12	2.93E-10	Not
IRF9	0.69635	1.26E-12	1.45E-10	Up
PA2G4	-0.534392	3.41E-12	3.41E-10	Not
LOC729451	-0.479746	3.57E-12	3.55E-10	Not
SSUH2	-0.273184	3.60E-12	3.57E-10	Not
C20orf197	-0.262277	3.84E-12	3.78E-10	Not
CTBP2	-0.235346	3.95E-12	3.87E-10	Not
ATRNL1	0.473349	4.30E-12	4.19E-10	Not
LOC101928307	0.699919	1.30E-14	3.09E-12	Up
NKX2-5	0.700246	5.39E-17	2.93E-14	Up
ACSS3	0.347391	4.61E-12	4.42E-10	Not
SNX20	-0.267524	4.73E-12	4.52E-10	Not
EDA2R	-0.315624	4.82E-12	4.58E-10	Not
UBALD2	0.350763	5.16E-12	4.88E-10	Not
LOC102725126	-0.299602	5.32E-12	5.01E-10	Not
HMGN2	-0.410875	5.40E-12	5.06E-10	Not
LPIN1	-0.476909	5.83E-12	5.44E-10	Not
TCTN3	-0.335359	5.87E-12	5.45E-10	Not
COPRS	0.51869	5.91E-12	5.46E-10	Not
CLEC18A	0.704589	0.00210193	0.00839228	Up
RBM28	-0.421917	6.64E-12	6.07E-10	Not
MCHR2	-0.200717	6.80E-12	6.19E-10	Not
TMEM27	-0.331788	7.09E-12	6.42E-10	Not
LAGE3	-0.405745	7.19E-12	6.49E-10	Not
C15orf52	0.433981	7.40E-12	6.65E-10	Not
BST2	-0.444529	7.58E-12	6.78E-10	Not
MNT	-0.274601	8.69E-12	7.74E-10	Not
CES2	0.305974	8.83E-12	7.80E-10	Not
ARMC2	-0.367945	8.85E-12	7.80E-10	Not
NDUFA8	0.527847	9.88E-12	8.68E-10	Not
RHPN1	-0.489633	1.00E-11	8.74E-10	Not
HIST1H4K	0.412512	1.01E-11	8.79E-10	Not
H19	0.705252	2.92E-21	9.53E-18	Up
ZFP14	0.710402	3.20E-13	4.54E-11	Up
CAV1	0.439973	1.08E-11	9.26E-10	Not
BNC2	0.712901	1.51E-12	1.71E-10	Up
MAN2B1	0.718795	3.65E-17	2.04E-14	Up
ELP3	0.720156	2.96E-09	1.16E-07	Up
PDK1	0.506712	1.14E-11	9.61E-10	Not
GCNT3	-0.360277	1.14E-11	9.61E-10	Not
TBL1XR1	-0.312868	1.16E-11	9.64E-10	Not
CDC42EP1	0.486841	1.16E-11	9.64E-10	Not
TSHR	0.243902	1.16E-11	9.64E-10	Not
TST	-0.33239	1.23E-11	1.01E-09	Not
POLL	0.721691	8.71E-17	4.37E-14	Up
TXNDC8	0.727241	6.69E-16	2.52E-13	Up
PCDHGA10	-0.249951	1.42E-11	1.16E-09	Not
KRTAP22-1	0.43441	1.44E-11	1.17E-09	Not
RBM19	0.28043	1.47E-11	1.19E-09	Not
CDC42EP5	0.730969	1.19E-14	2.88E-12	Up
RASL11A	0.733278	9.42E-16	3.35E-13	Up
ACTG1	-0.287058	1.68E-11	1.34E-09	Not
MORF4L1	0.227437	1.68E-11	1.34E-09	Not
CES5AP1	-0.471613	1.74E-11	1.38E-09	Not
MEI1	0.196779	1.77E-11	1.40E-09	Not
NFYA	0.480374	1.79E-11	1.41E-09	Not
UCHL1	0.735385	1.58E-11	1.27E-09	Up
WDR37	0.54462	1.82E-11	1.42E-09	Not
LOC102606466	0.52143	1.85E-11	1.44E-09	Not
STX4	0.556006	1.90E-11	1.47E-09	Not
RPLP0P2	0.737637	6.70E-11	4.34E-09	Up
TBX19	-0.292327	1.96E-11	1.50E-09	Not
FAM168B	0.742816	1.93E-12	2.11E-10	Up
FXR1	0.302819	1.97E-11	1.50E-09	Not
FOXP4	0.459169	2.09E-11	1.59E-09	Not
RYR2	-0.513669	2.16E-11	1.63E-09	Not
MRPS2	0.742978	1.78E-13	2.79E-11	Up
KIAA1958	-0.41119	2.31E-11	1.74E-09	Not
DCTN6	0.307113	2.53E-11	1.89E-09	Not
AGTPBP1	-0.232724	2.57E-11	1.92E-09	Not
DAB2	-0.195403	2.58E-11	1.92E-09	Not
CEP162	0.746685	1.99E-14	4.32E-12	Up
POLR2G	0.753812	0.000195482	0.00119523	Up
CCS	-0.302255	2.74E-11	2.01E-09	Not
BCL11B	0.378598	2.92E-11	2.14E-09	Not
SLC35A2	0.213264	3.06E-11	2.23E-09	Not
FAF1	-0.356279	3.11E-11	2.26E-09	Not
PRR19	0.459891	3.13E-11	2.26E-09	Not
BCL7A	-0.163036	3.28E-11	2.36E-09	Not
SUCLA2	0.398506	3.34E-11	2.40E-09	Not
MKX	-0.452655	3.44E-11	2.46E-09	Not
LAMTOR3	0.542728	3.45E-11	2.46E-09	Not
SYTL4	-0.287137	3.49E-11	2.48E-09	Not
MYBPHL	0.539169	3.64E-11	2.58E-09	Not
CTAGE1	-0.235984	3.67E-11	2.58E-09	Not
DLX2	-0.297797	3.86E-11	2.71E-09	Not
CHST6	0.756314	1.64E-19	2.29E-16	Up
SYT4	-0.420933	3.97E-11	2.77E-09	Not
CANT1	0.756463	2.65E-12	2.75E-10	Up
C9orf84	0.337522	4.24E-11	2.93E-09	Not
RFPL4A	-0.452897	4.24E-11	2.93E-09	Not
NOP2	0.491253	4.31E-11	2.96E-09	Not
RELT	-0.235412	4.42E-11	3.03E-09	Not
DAB1	0.756568	1.30E-15	4.47E-13	Up
RCBTB2	0.344213	4.53E-11	3.07E-09	Not
LRG1	0.485371	4.54E-11	3.07E-09	Not
NCAM2	0.758571	1.33E-18	1.09E-15	Up
DDX43	0.763107	1.25E-12	1.45E-10	Up
SH3GLB2	-0.26596	5.12E-11	3.43E-09	Not
LOC105370987	0.767073	1.22E-13	2.08E-11	Up
C19orf25	0.560023	5.70E-11	3.80E-09	Not
CHRNA4	0.441808	5.74E-11	3.81E-09	Not
LOC103611081	-0.466841	6.13E-11	4.06E-09	Not
PI4K2B	-0.242197	6.17E-11	4.07E-09	Not
NPPC	0.767716	2.89E-18	2.26E-15	Up
CTCF	-0.431168	6.43E-11	4.21E-09	Not
NAP1L2	0.384876	6.52E-11	4.25E-09	Not
EPB41	0.312172	6.54E-11	4.25E-09	Not
ZP1	0.768011	4.52E-12	4.36E-10	Up
PPM1K	-0.188407	6.83E-11	4.41E-09	Not
FMR1	0.471335	7.11E-11	4.58E-09	Not
ASCC3	0.263404	7.50E-11	4.82E-09	Not
ATP6V0E1	0.392249	7.59E-11	4.85E-09	Not
LMNTD2	0.768151	4.36E-14	8.54E-12	Up
FAM212B	0.25529	7.65E-11	4.86E-09	Not
NUAK1	0.298234	8.30E-11	5.26E-09	Not
MYH16	0.436045	8.36E-11	5.28E-09	Not
ATP9A	0.23385	8.41E-11	5.29E-09	Not
OR4N4	0.77213	1.07E-12	1.27E-10	Up
VN1R2	0.252761	8.83E-11	5.52E-09	Not
DNAJC10	0.300592	9.00E-11	5.61E-09	Not
ACTN4	0.566613	9.09E-11	5.65E-09	Not
EXOSC2	0.772181	8.05E-07	1.26E-05	Up
NDST4	-0.334742	9.20E-11	5.68E-09	Not
RFT1	-0.43795	9.29E-11	5.70E-09	Not
PCDH10	-0.164783	9.30E-11	5.70E-09	Not
SLC9A6	-0.224576	9.32E-11	5.70E-09	Not
TCF7	-0.178287	9.77E-11	5.96E-09	Not
SPHK1	0.203857	1.06E-10	6.45E-09	Not
KDM4C	0.543319	1.12E-10	6.78E-09	Not
ARHGEF9	-0.327641	1.12E-10	6.78E-09	Not
ZNF280C	0.455511	1.17E-10	7.02E-09	Not
CELF2-AS2	0.501293	1.17E-10	7.02E-09	Not
ELAVL4	-0.413796	1.28E-10	7.64E-09	Not
ARMC8	0.239093	1.30E-10	7.77E-09	Not
RPL13AP3	0.392206	1.33E-10	7.89E-09	Not
MCM3AP	0.408234	1.39E-10	8.28E-09	Not
AMMECR1	-0.160991	1.40E-10	8.30E-09	Not
NPR1	0.436863	1.41E-10	8.34E-09	Not
SRSF3	-0.255327	1.42E-10	8.34E-09	Not
OR56B1	0.497563	1.45E-10	8.50E-09	Not
SAMD8	0.47132	1.48E-10	8.68E-09	Not
VCPIP1	0.781626	3.44E-09	1.32E-07	Up
IL22	0.53997	1.54E-10	8.96E-09	Not
KLHL12	0.385519	1.61E-10	9.32E-09	Not
SHISA8	0.526783	1.63E-10	9.39E-09	Not
GDPD5	-0.409033	1.64E-10	9.47E-09	Not
FKTN	0.314776	1.65E-10	9.50E-09	Not
PARP11	-0.39626	1.67E-10	9.55E-09	Not
PTPN9	0.789299	1.07E-07	2.32E-06	Up
ETS1	-0.160619	1.69E-10	9.65E-09	Not
TRAF3IP3	-0.346885	1.71E-10	9.70E-09	Not
TIGD5	0.57062	1.72E-10	9.73E-09	Not
ENTPD7	0.790876	8.83E-15	2.28E-12	Up
DHCR7	-0.209722	1.82E-10	1.02E-08	Not
CYP2D6	-0.219676	1.84E-10	1.03E-08	Not
CARD10	-0.272137	2.00E-10	1.12E-08	Not
LOC284244	0.575687	2.05E-10	1.14E-08	Not
ZNF34	-0.320988	2.06E-10	1.14E-08	Not
HIVEP1	-0.467836	2.06E-10	1.14E-08	Not
NLRP2	-0.15491	2.12E-10	1.17E-08	Not
MRPL19	-0.390005	2.18E-10	1.20E-08	Not
CYP3A5	0.791738	2.77E-16	1.18E-13	Up
CKAP2	-0.317708	2.26E-10	1.24E-08	Not
HOXA2	-0.177137	2.29E-10	1.25E-08	Not
POLR2C	-0.187742	2.31E-10	1.26E-08	Not
DHRS4L2	0.509136	2.36E-10	1.29E-08	Not
FAM109B	0.450206	2.76E-10	1.50E-08	Not
SNX32	-0.286076	2.80E-10	1.51E-08	Not
NSUN6	-0.433033	2.82E-10	1.52E-08	Not
ERO1B	0.309728	2.83E-10	1.52E-08	Not
ESRRA	0.493153	2.84E-10	1.52E-08	Not
GPR139	0.793251	1.38E-14	3.21E-12	Up
LOC153684	0.426742	2.93E-10	1.57E-08	Not
HIC2	-0.337635	3.02E-10	1.61E-08	Not
MUSK	-0.431913	3.04E-10	1.61E-08	Not
CYB5B	0.362108	3.19E-10	1.68E-08	Not
LTN1	0.287478	3.19E-10	1.68E-08	Not
GARNL3	-0.366898	3.21E-10	1.69E-08	Not
FTL	-0.26581	3.23E-10	1.70E-08	Not
ZFHX3	0.488143	3.36E-10	1.76E-08	Not
LARP6	-0.453085	3.39E-10	1.77E-08	Not
SFTPD	0.460047	3.56E-10	1.86E-08	Not
DIDO1	0.21927	3.63E-10	1.89E-08	Not
VAX2	0.493615	3.70E-10	1.92E-08	Not
QRSL1	-0.432855	3.78E-10	1.96E-08	Not
LOC101927292	0.427819	3.81E-10	1.96E-08	Not
RAD51B	0.294329	3.85E-10	1.98E-08	Not
SUB1	0.794654	5.80E-22	2.27E-18	Up
APOC2	-0.469958	3.97E-10	2.03E-08	Not
TFG	-0.229271	4.00E-10	2.04E-08	Not
AGRP	-0.2296	4.08E-10	2.07E-08	Not
RASL10B	0.432501	4.15E-10	2.10E-08	Not
KLK11	-0.232802	4.51E-10	2.28E-08	Not
RNF38	-0.19221	4.60E-10	2.32E-08	Not
LPAR3	-0.48555	4.69E-10	2.36E-08	Not
PCNX4	-0.224226	4.96E-10	2.49E-08	Not
VHL	-0.226224	5.15E-10	2.58E-08	Not
NOG	-0.359976	5.16E-10	2.58E-08	Not
OR4A5	0.330674	5.28E-10	2.63E-08	Not
SMS	-0.179208	5.41E-10	2.69E-08	Not
VAV1	0.799642	2.18E-09	8.95E-08	Up
CNFN	-0.323848	5.67E-10	2.80E-08	Not
CDC27	0.547175	6.04E-10	2.98E-08	Not
STAMBPL1	-0.56204	6.06E-10	2.98E-08	Not
AFF2	-0.27147	6.32E-10	3.10E-08	Not
NANS	0.799676	1.08E-18	1.05E-15	Up
SLC35B3	-0.487197	6.41E-10	3.13E-08	Not
CCDC102A	-0.264695	6.45E-10	3.14E-08	Not
THRA	-0.188326	6.53E-10	3.17E-08	Not
SUN3	-0.224087	6.61E-10	3.20E-08	Not
ARID3A	-0.441528	6.65E-10	3.21E-08	Not
SPTBN4	0.189125	6.66E-10	3.21E-08	Not
RHBG	-0.293313	6.73E-10	3.24E-08	Not
ZBTB17	-0.23619	6.82E-10	3.27E-08	Not
POP1	0.800029	3.85E-15	1.12E-12	Up
SFXN1	-0.227555	7.04E-10	3.36E-08	Not
IRAIN	-0.283712	7.41E-10	3.53E-08	Not
ICE1	-0.247435	7.64E-10	3.63E-08	Not
ZNF444	-0.446243	7.65E-10	3.63E-08	Not
ZRSR2	0.426936	7.85E-10	3.71E-08	Not
PGRMC2	-0.255689	7.96E-10	3.76E-08	Not
LONRF1	0.523622	8.07E-10	3.80E-08	Not
TAF1C	-0.224348	8.14E-10	3.82E-08	Not
MYH1	-0.26053	8.39E-10	3.93E-08	Not
KATNAL1	-0.168853	8.56E-10	4.00E-08	Not
YWHAZ	-0.417099	8.64E-10	4.03E-08	Not
CCDC184	-0.203137	9.20E-10	4.28E-08	Not
CEPT1	-0.137612	9.52E-10	4.42E-08	Not
PLXNB2	0.37774	1.01E-09	4.66E-08	Not
KEAP1	-0.174683	1.02E-09	4.72E-08	Not
EHHADH	0.454739	1.02E-09	4.72E-08	Not
CCDC93	0.397607	1.03E-09	4.72E-08	Not
GET4	-0.0936241	1.04E-09	4.79E-08	Not
SMTN	-0.365211	1.05E-09	4.81E-08	Not
SNORD83A	0.535839	1.07E-09	4.89E-08	Not
AGGF1	-0.198355	1.07E-09	4.89E-08	Not
FLII	0.44163	1.08E-09	4.90E-08	Not
SLC9A4	-0.228934	1.08E-09	4.90E-08	Not
AICDA	0.802572	1.90E-11	1.47E-09	Up
ABL1	0.271979	1.10E-09	4.98E-08	Not
FKBP7	-0.356083	1.11E-09	4.98E-08	Not
HSPB8	-0.552661	1.12E-09	5.05E-08	Not
LOC100506100	-0.216027	1.13E-09	5.08E-08	Not
SPTLC1	-0.149313	1.14E-09	5.09E-08	Not
TMEM52B	0.420981	1.14E-09	5.09E-08	Not
ADARB2	-0.315794	1.17E-09	5.23E-08	Not
CCL5	0.47692	1.19E-09	5.28E-08	Not
GRAP2	-0.316977	1.20E-09	5.31E-08	Not
AURKAPS1	0.439515	1.20E-09	5.33E-08	Not
EPHB4	-0.490723	1.21E-09	5.35E-08	Not
ITGB3BP	-0.282628	1.22E-09	5.37E-08	Not
INPP5F	-0.223421	1.23E-09	5.40E-08	Not
SLC9C1	-0.255967	1.23E-09	5.40E-08	Not
CHRAC1	-0.230406	1.27E-09	5.54E-08	Not
CLDN18	-0.279383	1.28E-09	5.57E-08	Not
CPXM1	0.496078	1.29E-09	5.61E-08	Not
LOC105374546	-0.235984	1.30E-09	5.63E-08	Not
CTU2	0.288404	1.38E-09	5.96E-08	Not
RBMY2FP	-0.261538	1.38E-09	5.97E-08	Not
SKINT1L	0.803174	2.64E-11	1.95E-09	Up
ZNF524	-0.293006	1.47E-09	6.35E-08	Not
ZNF80	0.533067	1.55E-09	6.66E-08	Not
HNRNPA1P33	-0.34159	1.56E-09	6.67E-08	Not
PDGFRL	-0.457965	1.57E-09	6.72E-08	Not
LRRC4	0.525754	1.58E-09	6.73E-08	Not
SGSM1	0.191245	1.69E-09	7.18E-08	Not
DOCK4	0.813308	2.44E-08	6.66E-07	Up
PHKA1	0.818343	3.61E-14	7.22E-12	Up
FOXD2	0.329348	1.71E-09	7.24E-08	Not
ADCK1	-0.360858	1.82E-09	7.69E-08	Not
LMBRD2	-0.140967	1.96E-09	8.26E-08	Not
TIMP2	-0.262516	1.97E-09	8.29E-08	Not
LINC00841	0.214156	1.98E-09	8.29E-08	Not
GMPPA	0.350262	2.00E-09	8.39E-08	Not
WDR86	0.822292	1.25E-18	1.09E-15	Up
CTDSP1	-0.223491	2.05E-09	8.51E-08	Not
TAF7	-0.43143	2.05E-09	8.51E-08	Not
OTOS	0.433456	2.05E-09	8.51E-08	Not
MALL	0.35409	2.06E-09	8.51E-08	Not
AGFG1	-0.267763	2.09E-09	8.64E-08	Not
NAA50	0.29024	2.10E-09	8.65E-08	Not
TGFBR2	-0.167944	2.15E-09	8.86E-08	Not
NLRP10	-0.268073	2.16E-09	8.87E-08	Not
SPPL3	0.822748	2.09E-16	9.30E-14	Up
PPP1R3A	0.432818	2.29E-09	9.34E-08	Not
CALML6	-0.213449	2.31E-09	9.42E-08	Not
PDCL3P4	-0.25191	2.32E-09	9.47E-08	Not
EPT1	-0.447176	2.36E-09	9.58E-08	Not
PPEF1	-0.306662	2.37E-09	9.60E-08	Not
ZNF568	-0.242071	2.38E-09	9.64E-08	Not
ZNF596	-0.281556	2.41E-09	9.72E-08	Not
KRT12	-0.408637	2.42E-09	9.74E-08	Not
CISD1	-0.343899	2.44E-09	9.79E-08	Not
RHO	0.454328	2.46E-09	9.88E-08	Not
TMEM11	-0.384852	2.49E-09	9.98E-08	Not
FAM101B	0.508065	2.59E-09	1.03E-07	Not
RFPL1S	-0.353732	2.61E-09	1.04E-07	Not
SDHAF3	0.287169	2.65E-09	1.06E-07	Not
RBM20	0.309742	2.66E-09	1.06E-07	Not
SPAG17	-0.399732	2.69E-09	1.07E-07	Not
NIT1	-0.418961	2.75E-09	1.09E-07	Not
HMGA1	0.246424	2.86E-09	1.13E-07	Not
FARSA	-0.271771	2.86E-09	1.13E-07	Not
PRSS22	0.505612	2.89E-09	1.14E-07	Not
ISYNA1	-0.229853	2.94E-09	1.15E-07	Not
TVP23B	-0.188699	2.95E-09	1.16E-07	Not
RIMS4	0.831294	6.31E-11	4.15E-09	Up
GAB1	0.182532	3.02E-09	1.18E-07	Not
LINC00543	-0.296994	3.03E-09	1.18E-07	Not
TPBGL	-0.345726	3.06E-09	1.19E-07	Not
YWHAEP7	-0.24588	3.08E-09	1.19E-07	Not
TLR8	-0.17811	3.11E-09	1.20E-07	Not
DNAL4	0.834946	1.04E-14	2.59E-12	Up
RGS5	-0.27462	3.23E-09	1.25E-07	Not
MT2A	-0.319784	3.41E-09	1.31E-07	Not
VPS50	-0.256961	3.44E-09	1.32E-07	Not
DNAI1	0.83888	1.76E-14	3.93E-12	Up
CCL2	-0.329096	3.47E-09	1.33E-07	Not
C10orf90	-0.324281	3.49E-09	1.33E-07	Not
DNHD1	0.246137	3.55E-09	1.35E-07	Not
FRG2B	-0.273109	3.59E-09	1.37E-07	Not
PRKCE	-0.200305	3.63E-09	1.38E-07	Not
MMP21	-0.188386	3.66E-09	1.38E-07	Not
OR2AE1	0.473129	3.70E-09	1.40E-07	Not
SMARCA4	0.304378	3.70E-09	1.40E-07	Not
NOP9	-0.385759	3.80E-09	1.43E-07	Not
WDR36	-0.316696	3.81E-09	1.43E-07	Not
THUMPD3-AS1	0.576648	3.84E-09	1.44E-07	Not
CDYL	-0.174124	3.87E-09	1.45E-07	Not
PKN3	-0.210085	3.93E-09	1.47E-07	Not
ARSD	0.429622	3.95E-09	1.47E-07	Not
PDCD2L	-0.216958	3.97E-09	1.48E-07	Not
ATP4A	-0.147628	4.02E-09	1.49E-07	Not
RHOXF1	-0.340073	4.09E-09	1.52E-07	Not
TUBB4B	0.848024	1.40E-15	4.72E-13	Up
ZDHHC24	0.457843	4.12E-09	1.52E-07	Not
ARSA	0.285714	4.20E-09	1.55E-07	Not
C10orf12	0.538501	4.20E-09	1.55E-07	Not
PANX1	0.315694	4.27E-09	1.57E-07	Not
RP1L1	-0.302505	4.42E-09	1.62E-07	Not
IFNA8	-0.246984	4.44E-09	1.62E-07	Not
DUSP5	-0.408814	4.49E-09	1.64E-07	Not
RFWD3	-0.185674	4.54E-09	1.65E-07	Not
LAT2	-0.171564	4.55E-09	1.66E-07	Not
ESYT1	-0.322925	4.59E-09	1.67E-07	Not
DNAH17-AS1	-0.38057	4.62E-09	1.68E-07	Not
CCT6P1	-0.135312	4.78E-09	1.73E-07	Not
GUCY2C	0.423418	4.87E-09	1.76E-07	Not
SNX17	-0.238385	5.09E-09	1.84E-07	Not
DIAPH2	0.316233	5.26E-09	1.89E-07	Not
AQP3	0.329291	5.36E-09	1.93E-07	Not
CLDN25	0.513106	5.43E-09	1.95E-07	Not
MEPE	0.383151	5.49E-09	1.96E-07	Not
TBCCD1	-0.560453	5.55E-09	1.98E-07	Not
VRK3	-0.175508	5.65E-09	2.02E-07	Not
FGFBP2	-0.324643	5.69E-09	2.03E-07	Not
COPZ2	0.347466	5.71E-09	2.03E-07	Not
POLR2J3	0.252755	5.73E-09	2.03E-07	Not
P4HB	-0.268513	5.78E-09	2.05E-07	Not
LITAF	-0.337935	5.89E-09	2.08E-07	Not
TGM2	-0.123507	5.90E-09	2.08E-07	Not
MTRF1L	0.168204	6.15E-09	2.16E-07	Not
TFIP11	0.275283	6.15E-09	2.16E-07	Not
RSPO3	0.335612	6.23E-09	2.19E-07	Not
RRM2B	-0.208718	6.26E-09	2.19E-07	Not
WASF3	0.28732	6.26E-09	2.19E-07	Not
CCDC97	-0.304044	6.27E-09	2.19E-07	Not
DPRXP4	0.297977	6.43E-09	2.24E-07	Not
PCDHA6	-0.299738	6.48E-09	2.25E-07	Not
GOLT1A	-0.413529	6.83E-09	2.37E-07	Not
FAM96A	-0.220168	6.84E-09	2.37E-07	Not
CEP70	0.267759	6.94E-09	2.40E-07	Not
HCAR3	-0.266913	7.33E-09	2.53E-07	Not
LOC100128993	0.329104	7.40E-09	2.55E-07	Not
NSL1	-0.13452	7.44E-09	2.56E-07	Not
UBE3C	-0.21298	7.46E-09	2.56E-07	Not
DMD	-0.155324	7.72E-09	2.65E-07	Not
FSD2	-0.253017	7.75E-09	2.65E-07	Not
NR1D2	-0.271955	7.76E-09	2.65E-07	Not
SLC16A8	-0.260834	7.78E-09	2.66E-07	Not
CLN5	0.520296	7.81E-09	2.66E-07	Not
LOC100507670	0.490598	7.84E-09	2.67E-07	Not
NCAM1	0.223864	7.85E-09	2.67E-07	Not
PXN	-0.473022	7.92E-09	2.68E-07	Not
CLDN20	0.420535	8.24E-09	2.79E-07	Not
HNRNPH3	-0.180639	8.32E-09	2.81E-07	Not
CDIP1	-0.294328	8.46E-09	2.85E-07	Not
DDX10	-0.31531	8.56E-09	2.88E-07	Not
UBQLN1	-0.189726	8.58E-09	2.88E-07	Not
TMEM247	-0.196631	8.62E-09	2.89E-07	Not
CCDC85C	0.347844	8.63E-09	2.89E-07	Not
SERINC2	-0.579424	8.86E-09	2.96E-07	Not
GAMT	-0.243501	8.90E-09	2.97E-07	Not
IFNA16	-0.144047	9.13E-09	3.04E-07	Not
NDUFB10	-0.259848	9.14E-09	3.04E-07	Not
FAM91A1	-0.367883	9.26E-09	3.07E-07	Not
PTS	-0.27492	9.26E-09	3.07E-07	Not
TSC22D2	0.481221	9.28E-09	3.07E-07	Not
TIGD6	-0.386423	9.44E-09	3.12E-07	Not
ARFIP2	0.255834	9.47E-09	3.12E-07	Not
MRPS30	0.391747	9.50E-09	3.13E-07	Not
MOXD1	0.404871	9.70E-09	3.19E-07	Not
DNMT3A	-0.184567	9.76E-09	3.20E-07	Not
TMEM135	-0.320657	9.82E-09	3.22E-07	Not
ATP23	-0.173051	1.01E-08	3.30E-07	Not
LINC01526	-0.398776	1.02E-08	3.33E-07	Not
UQCRB	-0.217856	1.02E-08	3.33E-07	Not
CRABP1	0.486039	1.03E-08	3.36E-07	Not
SLC2A10	-0.215422	1.07E-08	3.46E-07	Not
TXNL1	-0.285156	1.08E-08	3.50E-07	Not
JADE1	-0.193029	1.11E-08	3.58E-07	Not
NXF3	0.498184	1.12E-08	3.63E-07	Not
NUDT5	0.235834	1.13E-08	3.65E-07	Not
CLTA	0.325186	1.14E-08	3.67E-07	Not
HIST1H1A	0.348141	1.14E-08	3.67E-07	Not
RPL28	-0.544736	1.16E-08	3.72E-07	Not
MAP1S	0.351287	1.16E-08	3.73E-07	Not
HELB	0.865121	1.87E-17	1.11E-14	Up
FGG	-0.304822	1.18E-08	3.77E-07	Not
VAPB	-0.217266	1.18E-08	3.78E-07	Not
LOC105373460	-0.397437	1.19E-08	3.80E-07	Not
NAE1	0.291532	1.20E-08	3.81E-07	Not
SWSAP1	0.322924	1.21E-08	3.85E-07	Not
DCAF4L2	-0.154119	1.23E-08	3.89E-07	Not
ZBTB48	0.503699	1.23E-08	3.90E-07	Not
RNF5P1	-0.300545	1.24E-08	3.92E-07	Not
DCAF11	-0.258658	1.24E-08	3.93E-07	Not
DHX57	-0.132818	1.26E-08	3.95E-07	Not
METTL3	-0.369705	1.26E-08	3.95E-07	Not
HPSE	0.268521	1.27E-08	3.99E-07	Not
MYCL	-0.200846	1.28E-08	4.01E-07	Not
MEGF9	-0.189045	1.29E-08	4.02E-07	Not
LOC107161159	-0.267383	1.29E-08	4.03E-07	Not
TPX2	-0.267721	1.32E-08	4.12E-07	Not
ZNRF2P1	-0.22396	1.34E-08	4.16E-07	Not
ALB	0.280191	1.34E-08	4.16E-07	Not
ARHGAP28	-0.189996	1.34E-08	4.16E-07	Not
TRIM33	-0.153362	1.36E-08	4.20E-07	Not
SLC36A1	-0.423453	1.36E-08	4.21E-07	Not
CRB1	0.447898	1.36E-08	4.21E-07	Not
GPR34	-0.318494	1.37E-08	4.22E-07	Not
MYF6	-0.31512	1.37E-08	4.22E-07	Not
ABCF1	0.247871	1.37E-08	4.22E-07	Not
ARL6	0.150093	1.38E-08	4.25E-07	Not
AUNIP	-0.33352	1.39E-08	4.25E-07	Not
FSTL3	-0.397537	1.39E-08	4.27E-07	Not
LOC284648	0.867735	1.09E-14	2.68E-12	Up
FHOD1	0.529538	1.42E-08	4.33E-07	Not
ADPGK	0.340213	1.44E-08	4.37E-07	Not
KCNC3	-0.233246	1.44E-08	4.37E-07	Not
LRRIQ4	-0.378759	1.44E-08	4.38E-07	Not
PTPRB	-0.354098	1.45E-08	4.40E-07	Not
GUSBP2	0.173925	1.47E-08	4.44E-07	Not
METTL10	0.353094	1.51E-08	4.55E-07	Not
PADI2	-0.231119	1.52E-08	4.58E-07	Not
IFNG	-0.230733	1.53E-08	4.60E-07	Not
ANKRD36B	-0.159083	1.55E-08	4.65E-07	Not
TMIE	-0.283237	1.55E-08	4.66E-07	Not
RPL3	-0.253988	1.55E-08	4.66E-07	Not
EPHA5	-0.174257	1.55E-08	4.66E-07	Not
CAMSAP2	-0.369692	1.56E-08	4.66E-07	Not
HIST1H2BB	-0.2415	1.57E-08	4.69E-07	Not
NFIA	-0.13615	1.58E-08	4.71E-07	Not
PPTC7	-0.132895	1.58E-08	4.71E-07	Not
RAC1	-0.146855	1.59E-08	4.72E-07	Not
FZD8	0.870415	1.20E-13	2.05E-11	Up
PARP15	0.427887	1.63E-08	4.83E-07	Not
PCNX2	-0.271581	1.63E-08	4.83E-07	Not
ATG13	0.486658	1.63E-08	4.83E-07	Not
TAF1A-AS1	0.3035	1.65E-08	4.86E-07	Not
TNXB	-0.207226	1.67E-08	4.93E-07	Not
LOC101928796	0.38588	1.68E-08	4.95E-07	Not
MED30	-0.282738	1.70E-08	4.98E-07	Not
SCAF1	-0.462556	1.71E-08	5.00E-07	Not
LOC101927043	-0.174555	1.71E-08	5.01E-07	Not
IGSF1	0.24989	1.71E-08	5.01E-07	Not
TRMT6	-0.323688	1.72E-08	5.03E-07	Not
SORBS2	-0.113939	1.74E-08	5.06E-07	Not
FYTTD1	0.229459	1.74E-08	5.06E-07	Not
FLJ16779	-0.328482	1.76E-08	5.13E-07	Not
HEYL	-0.331576	1.77E-08	5.14E-07	Not
CRNN	0.54304	1.78E-08	5.15E-07	Not
GABRR2	-0.157353	1.83E-08	5.29E-07	Not
ANKRD23	0.459406	1.84E-08	5.31E-07	Not
ZNF536	-0.21466	1.87E-08	5.38E-07	Not
FAM71F1	-0.217623	1.88E-08	5.41E-07	Not
DNAJC12	0.193356	1.90E-08	5.47E-07	Not
EFCAB12	-0.412625	1.91E-08	5.50E-07	Not
FAM43A	-0.449555	1.92E-08	5.51E-07	Not
SYT1	-0.184598	1.93E-08	5.53E-07	Not
OR7E24	0.284777	1.94E-08	5.54E-07	Not
SMPDL3A	-0.363211	1.94E-08	5.54E-07	Not
HGH1	-0.160912	1.95E-08	5.56E-07	Not
MFHAS1	-0.172698	1.98E-08	5.63E-07	Not
TOX3	-0.204575	1.98E-08	5.63E-07	Not
TCF15	-0.292446	2.01E-08	5.70E-07	Not
LMO4	-0.186033	2.01E-08	5.70E-07	Not
PIP5K1C	-0.326516	2.01E-08	5.70E-07	Not
POLB	-0.289638	2.02E-08	5.70E-07	Not
CCDC82	-0.242992	2.03E-08	5.71E-07	Not
DAXX	-0.282568	2.03E-08	5.71E-07	Not
GPR171	0.468377	2.09E-08	5.89E-07	Not
ZSCAN16	0.476823	2.14E-08	6.01E-07	Not
PARD6B	-0.333474	2.16E-08	6.06E-07	Not
CHURC1	0.333738	2.17E-08	6.09E-07	Not
ILF3	0.193082	2.18E-08	6.09E-07	Not
VGLL1	-0.270538	2.19E-08	6.13E-07	Not
PPY2P	-0.319443	2.21E-08	6.17E-07	Not
RNF126	0.169833	2.23E-08	6.20E-07	Not
2024-03-06	-0.16491	2.24E-08	6.24E-07	Not
LOC554174	-0.226936	2.25E-08	6.25E-07	Not
DNM1L	-0.172113	2.27E-08	6.30E-07	Not
PTPRF	0.199112	2.27E-08	6.30E-07	Not
SPTBN2	0.211146	2.34E-08	6.47E-07	Not
SPATA33	-0.333981	2.34E-08	6.47E-07	Not
GTSF1	-0.34168	2.35E-08	6.48E-07	Not
ATP5SL	-0.272559	2.36E-08	6.51E-07	Not
SNRNP25	0.419789	2.38E-08	6.52E-07	Not
MRGPRX3	-0.233829	2.38E-08	6.52E-07	Not
PPARA	-0.123174	2.38E-08	6.52E-07	Not
LARS	0.380431	2.38E-08	6.52E-07	Not
RPLP2	0.873488	1.14E-12	1.33E-10	Up
RHOQ	0.578115	2.40E-08	6.55E-07	Not
CABLES2	-0.418953	2.44E-08	6.66E-07	Not
TEX19	0.877142	3.04E-12	3.05E-10	Up
APOA1	-0.254973	2.46E-08	6.70E-07	Not
CCNG1	0.20761	2.48E-08	6.73E-07	Not
CEACAM22P	0.308049	2.50E-08	6.78E-07	Not
PTPRD	-0.150827	2.50E-08	6.78E-07	Not
MUC2	-0.253134	2.51E-08	6.80E-07	Not
EXO1	-0.180238	2.52E-08	6.81E-07	Not
USF3	-0.344184	2.54E-08	6.85E-07	Not
FRMPD2	-0.162916	2.55E-08	6.87E-07	Not
GPR88	-0.19446	2.55E-08	6.87E-07	Not
BTBD6	0.323918	2.56E-08	6.87E-07	Not
LAMTOR1	-0.323333	2.60E-08	6.97E-07	Not
LOC100133985	-0.164504	2.60E-08	6.97E-07	Not
PDE8A	-0.126629	2.60E-08	6.97E-07	Not
SMAGP	0.171707	2.61E-08	6.98E-07	Not
OCIAD1	-0.177619	2.63E-08	7.01E-07	Not
KCNN3	0.312651	2.65E-08	7.05E-07	Not
CCDC130	0.396362	2.69E-08	7.17E-07	Not
TSPEAR	0.527517	2.70E-08	7.18E-07	Not
LINC01315	-0.214713	2.70E-08	7.18E-07	Not
OR5M3	-0.32247	2.71E-08	7.19E-07	Not
GAL3ST3	-0.405605	2.73E-08	7.23E-07	Not
ENDOD1	0.298398	2.74E-08	7.23E-07	Not
SPATC1L	0.366596	2.75E-08	7.25E-07	Not
GIMAP4	-0.248652	2.77E-08	7.30E-07	Not
ELFN1-AS1	-0.263139	2.78E-08	7.32E-07	Not
TRPC3	0.450963	2.83E-08	7.44E-07	Not
RABGGTA	-0.163023	2.85E-08	7.47E-07	Not
NT5C1B	0.312705	2.90E-08	7.60E-07	Not
FMO5	0.49154	2.94E-08	7.69E-07	Not
USP43	-0.316209	2.97E-08	7.77E-07	Not
HIVEP3	-0.198881	3.05E-08	7.96E-07	Not
HSD17B11	0.181935	3.07E-08	8.00E-07	Not
MICALL2	-0.288135	3.14E-08	8.17E-07	Not
FGF23	-0.190216	3.18E-08	8.28E-07	Not
BNIP2	0.22846	3.19E-08	8.29E-07	Not
TTC17	-0.25598	3.20E-08	8.29E-07	Not
SSC5D	-0.261902	3.25E-08	8.43E-07	Not
LOC101927907	-0.453115	3.27E-08	8.45E-07	Not
EDC3	-0.33806	3.35E-08	8.65E-07	Not
FURIN	-0.443159	3.35E-08	8.65E-07	Not
ZNF517	-0.26815	3.36E-08	8.65E-07	Not
PDE2A	-0.393072	3.42E-08	8.80E-07	Not
ALOX5AP	0.388253	3.60E-08	9.25E-07	Not
UBE2R2	0.887824	2.04E-16	9.27E-14	Up
AHDC1	-0.248362	3.66E-08	9.39E-07	Not
ERMAP	-0.134862	3.73E-08	9.55E-07	Not
OR5C1	-0.413159	3.73E-08	9.55E-07	Not
SAMD12	-0.116458	3.79E-08	9.68E-07	Not
HIF1AN	-0.187143	3.80E-08	9.69E-07	Not
OR51D1	-0.525901	3.82E-08	9.73E-07	Not
ABCC5-AS1	-0.130001	3.83E-08	9.74E-07	Not
ZRANB1	0.432596	3.85E-08	9.79E-07	Not
MT3	0.933479	3.96E-22	1.94E-18	Up
C14orf2	-0.198176	3.87E-08	9.79E-07	Not
ZMYM6	-0.197623	3.92E-08	9.93E-07	Not
IRF2	-0.191577	4.05E-08	1.02E-06	Not
GORAB	-0.118932	4.05E-08	1.02E-06	Not
ACYP1	-0.200751	4.05E-08	1.02E-06	Not
IFNA10	-0.142962	4.09E-08	1.03E-06	Not
FLNA	-0.39295	4.11E-08	1.03E-06	Not
GYPB	0.384138	4.17E-08	1.05E-06	Not
RPRM	-0.149848	4.17E-08	1.05E-06	Not
IL17REL	-0.224375	4.18E-08	1.05E-06	Not
ROPN1L	0.314101	4.27E-08	1.07E-06	Not
RTF1	-0.265226	4.37E-08	1.09E-06	Not
SULF2	-0.192223	4.41E-08	1.10E-06	Not
PRKCH	0.344001	4.43E-08	1.10E-06	Not
LSR	-0.143626	4.44E-08	1.10E-06	Not
ACOX1	-0.126759	4.45E-08	1.11E-06	Not
C19orf52	-0.1686	4.47E-08	1.11E-06	Not
SNHG5	-0.197561	4.56E-08	1.13E-06	Not
MMGT1	-0.322739	4.59E-08	1.13E-06	Not
H3F3B	0.30413	4.59E-08	1.13E-06	Not
PCDHB16	-0.223352	4.72E-08	1.16E-06	Not
UMODL1	0.342155	4.74E-08	1.17E-06	Not
S100A5	-0.379513	4.82E-08	1.19E-06	Not
PCDHB2	-0.152515	4.83E-08	1.19E-06	Not
IL5RA	-0.225232	4.84E-08	1.19E-06	Not
CIRBP	0.937782	1.78E-12	2.00E-10	Up
LOC101926892	0.247519	4.93E-08	1.21E-06	Not
HIST2H2AA3	0.302213	4.95E-08	1.21E-06	Not
CDK5RAP1	0.402043	5.04E-08	1.23E-06	Not
GTF2A1	-0.196562	5.05E-08	1.23E-06	Not
SF3B6	-0.183296	5.15E-08	1.26E-06	Not
PSORS1C2	-0.276049	5.35E-08	1.30E-06	Not
MBD1	0.478382	5.37E-08	1.31E-06	Not
CD38	0.3109	5.49E-08	1.34E-06	Not
RNASE3	-0.207734	5.55E-08	1.35E-06	Not
POLG2	-0.190678	5.56E-08	1.35E-06	Not
LEPR	-0.0972968	5.58E-08	1.35E-06	Not
TES	-0.189569	5.62E-08	1.36E-06	Not
PRPS1L1	0.497232	5.63E-08	1.36E-06	Not
OR4C15	-0.128449	5.74E-08	1.38E-06	Not
SDHAP3	-0.124014	5.80E-08	1.40E-06	Not
RPTOR	-0.277156	5.86E-08	1.41E-06	Not
FHIT	-0.233951	5.95E-08	1.43E-06	Not
ATP7B	-0.177058	6.00E-08	1.44E-06	Not
ELP6	0.27652	6.02E-08	1.44E-06	Not
TRMU	-0.454216	6.13E-08	1.47E-06	Not
CHD3	-0.228889	6.15E-08	1.47E-06	Not
RHOG	0.386503	6.19E-08	1.48E-06	Not
XKR9	-0.443111	6.21E-08	1.48E-06	Not
MICB	0.374422	6.23E-08	1.49E-06	Not
SLC2A1	-0.339162	6.28E-08	1.49E-06	Not
RAB1B	-0.498881	6.29E-08	1.49E-06	Not
CDC6	-0.463719	6.29E-08	1.49E-06	Not
CXorf65	-0.285834	6.29E-08	1.49E-06	Not
FBXO8	-0.188605	6.30E-08	1.49E-06	Not
CBS	-0.239532	6.37E-08	1.51E-06	Not
ESYT3	0.454882	6.38E-08	1.51E-06	Not
GNL1	-0.253383	6.40E-08	1.51E-06	Not
LOC100130992	-0.217013	6.48E-08	1.53E-06	Not
COL4A2	-0.549341	6.50E-08	1.53E-06	Not
LOXL4	-0.401694	6.50E-08	1.53E-06	Not
PPP6R3	-0.266757	6.54E-08	1.53E-06	Not
JARID2-AS1	-0.245975	6.54E-08	1.53E-06	Not
KCNJ5	-0.25466	6.59E-08	1.54E-06	Not
C5orf30	-0.242211	6.80E-08	1.59E-06	Not
DFNA5	-0.260153	6.81E-08	1.59E-06	Not
GLRX5	0.477611	6.96E-08	1.62E-06	Not
ATP2B2-IT2	-0.165287	6.99E-08	1.63E-06	Not
TUBG1	-0.128256	7.09E-08	1.65E-06	Not
HTR3A	0.198838	7.11E-08	1.65E-06	Not
UBA6	0.325934	7.23E-08	1.68E-06	Not
ECT2	-0.104765	7.24E-08	1.68E-06	Not
UHMK1	-0.211068	7.29E-08	1.69E-06	Not
HSPG2	-0.432045	7.38E-08	1.71E-06	Not
MTMR10	0.178092	7.38E-08	1.71E-06	Not
CIB2	0.526952	7.40E-08	1.71E-06	Not
PIH1D2	0.382541	7.44E-08	1.72E-06	Not
DYNC2LI1	0.28572	7.47E-08	1.72E-06	Not
KIAA0825	0.284233	7.53E-08	1.73E-06	Not
RFPL3	-0.462272	7.58E-08	1.74E-06	Not
PIFO	-0.163055	7.62E-08	1.75E-06	Not
ZNF382	-0.293102	7.72E-08	1.77E-06	Not
GPR31	-0.204484	7.72E-08	1.77E-06	Not
KRTAP17-1	-0.537048	7.73E-08	1.77E-06	Not
FGF12	-0.121933	7.79E-08	1.78E-06	Not
CXXC1	-0.318473	7.94E-08	1.81E-06	Not
GCNT2	-0.216615	7.98E-08	1.82E-06	Not
ZNF223	-0.356527	8.01E-08	1.82E-06	Not
TTTY2	-0.47215	8.04E-08	1.83E-06	Not
CADM2	-0.388251	8.05E-08	1.83E-06	Not
TCF20	-0.151398	8.06E-08	1.83E-06	Not
GINS2	0.550514	8.13E-08	1.84E-06	Not
DDX6	-0.265251	8.15E-08	1.85E-06	Not
SERPINA7	-0.335976	8.27E-08	1.87E-06	Not
FAM214A	-0.14663	8.35E-08	1.89E-06	Not
FAP	-0.23774	8.36E-08	1.89E-06	Not
ATP13A2	-0.234766	8.40E-08	1.89E-06	Not
GJA5	0.220821	8.43E-08	1.90E-06	Not
RBBP5	-0.29467	8.47E-08	1.90E-06	Not
ZDHHC13	-0.104812	8.83E-08	1.98E-06	Not
PDLIM5	-0.113774	8.90E-08	2.00E-06	Not
TNFSF4	-0.104518	8.94E-08	2.00E-06	Not
OTUD3	0.477251	8.99E-08	2.01E-06	Not
ANKRD54	0.547116	9.17E-08	2.05E-06	Not
SGMS2	0.331156	9.26E-08	2.07E-06	Not
COL28A1	-0.218377	9.29E-08	2.07E-06	Not
AMY1B	-0.255384	9.39E-08	2.09E-06	Not
PPP1R35	0.364229	9.42E-08	2.10E-06	Not
LOC101928851	-0.27586	9.48E-08	2.11E-06	Not
LOC104613533	-0.254049	9.66E-08	2.15E-06	Not
EDA	-0.212204	9.69E-08	2.15E-06	Not
TMEM207	-0.453828	9.78E-08	2.17E-06	Not
KLK2	0.352996	9.79E-08	2.17E-06	Not
SPRYD7	-0.360056	1.01E-07	2.22E-06	Not
ZG16	0.319298	1.02E-07	2.24E-06	Not
SLC5A1	-0.562969	1.02E-07	2.26E-06	Not
CYP4A22	-0.3153	1.03E-07	2.26E-06	Not
TM9SF3	0.541266	1.03E-07	2.26E-06	Not
RMI1	-0.148907	1.03E-07	2.26E-06	Not
NAPSB	-0.156445	1.03E-07	2.27E-06	Not
MMP28	0.251186	1.04E-07	2.28E-06	Not
SCYL2	-0.185633	1.05E-07	2.29E-06	Not
CCDC150	-0.372099	1.05E-07	2.30E-06	Not
ZNF573	-0.155768	1.06E-07	2.32E-06	Not
FBXL3	-0.272475	1.07E-07	2.32E-06	Not
HLA-A	-0.110421	1.07E-07	2.32E-06	Not
OR10A7	0.943424	8.27E-15	2.16E-12	Up
DVL2	-0.3911	1.07E-07	2.33E-06	Not
ZNF337	0.230496	1.07E-07	2.33E-06	Not
P2RY12	-0.202487	1.08E-07	2.34E-06	Not
BRDT	-0.146041	1.08E-07	2.35E-06	Not
FCF1	-0.244891	1.10E-07	2.38E-06	Not
HABP2	-0.501407	1.10E-07	2.38E-06	Not
PABPC1	0.331999	1.11E-07	2.40E-06	Not
HEMK1	-0.253612	1.13E-07	2.43E-06	Not
RAB11FIP2	-0.137715	1.14E-07	2.46E-06	Not
CARD14	-0.262954	1.14E-07	2.46E-06	Not
CDK2AP2	-0.376331	1.14E-07	2.46E-06	Not
ZNF169	0.484486	1.15E-07	2.47E-06	Not
LGALS1	-0.270082	1.15E-07	2.47E-06	Not
LOC154449	-0.258319	1.16E-07	2.49E-06	Not
SPAG11A	-0.12515	1.17E-07	2.51E-06	Not
PYHIN1	-0.151284	1.17E-07	2.51E-06	Not
EPB41L5	-0.222907	1.17E-07	2.51E-06	Not
SLC44A3	0.37532	1.19E-07	2.55E-06	Not
AMIGO1	0.372194	1.20E-07	2.57E-06	Not
SNORD34	0.42122	1.21E-07	2.57E-06	Not
THSD7A	0.197859	1.22E-07	2.60E-06	Not
NCDN	0.164079	1.23E-07	2.61E-06	Not
PDIA5	-0.224865	1.23E-07	2.61E-06	Not
SPATA31D1	-0.147312	1.25E-07	2.64E-06	Not
LRRC18	0.351597	1.25E-07	2.65E-06	Not
CACYBP	-0.133882	1.25E-07	2.65E-06	Not
CRACR2A	-0.353748	1.26E-07	2.66E-06	Not
EHMT1	-0.288707	1.26E-07	2.66E-06	Not
FAM110D	-0.144901	1.26E-07	2.66E-06	Not
TMEM255B	-0.219537	1.26E-07	2.66E-06	Not
TCF7L2	-0.26419	1.27E-07	2.67E-06	Not
OR51A2	0.416052	1.28E-07	2.70E-06	Not
ROCK1	-0.238188	1.29E-07	2.72E-06	Not
LOC286178	0.9455	1.30E-18	1.09E-15	Up
DYRK1B	-0.12279	1.30E-07	2.73E-06	Not
HCRTR1	-0.168981	1.30E-07	2.73E-06	Not
CRISP1	-0.118266	1.30E-07	2.73E-06	Not
RN7SK	-0.187646	1.31E-07	2.74E-06	Not
PCDHB14	-0.300472	1.31E-07	2.74E-06	Not
KLF1	0.210606	1.33E-07	2.77E-06	Not
MPP2	-0.248911	1.33E-07	2.77E-06	Not
ANTXR2	-0.529394	1.33E-07	2.77E-06	Not
LOC102725116	0.192885	1.34E-07	2.78E-06	Not
CNOT7	-0.185594	1.35E-07	2.79E-06	Not
PPCDC	0.948272	1.51E-15	5.00E-13	Up
AQP1	0.320159	1.35E-07	2.80E-06	Not
ATP1A4	-0.217715	1.38E-07	2.86E-06	Not
NRP1	-0.193786	1.38E-07	2.86E-06	Not
ABL2	-0.284571	1.38E-07	2.86E-06	Not
MYBPH	-0.368763	1.41E-07	2.91E-06	Not
NOVA2	-0.420976	1.42E-07	2.94E-06	Not
DTWD1	-0.213026	1.43E-07	2.94E-06	Not
PPIP5K1	-0.265648	1.43E-07	2.95E-06	Not
TAS2R41	-0.262228	1.44E-07	2.95E-06	Not
LINC01120	-0.195011	1.44E-07	2.96E-06	Not
EYA4	-0.2307	1.45E-07	2.97E-06	Not
MAPRE1	-0.285146	1.46E-07	2.99E-06	Not
GPR173	-0.137565	1.46E-07	2.99E-06	Not
OR2H1	-0.325013	1.50E-07	3.06E-06	Not
HMBS	-0.184137	1.50E-07	3.06E-06	Not
CAMK2D	-0.19099	1.50E-07	3.06E-06	Not
EPN2	-0.384768	1.50E-07	3.06E-06	Not
F2RL1	-0.192435	1.52E-07	3.09E-06	Not
CTBP1	-0.20081	1.52E-07	3.09E-06	Not
DHRS4	-0.169354	1.52E-07	3.09E-06	Not
SNORD116-2	-0.217758	1.53E-07	3.10E-06	Not
LAMA2	-0.16959	1.54E-07	3.13E-06	Not
ANP32D	-0.495064	1.55E-07	3.14E-06	Not
AIF1	-0.232627	1.56E-07	3.16E-06	Not
CHIC2	0.959203	1.45E-09	6.26E-08	Up
MAJIN	0.336102	1.58E-07	3.19E-06	Not
CACNA1S	-0.178395	1.59E-07	3.21E-06	Not
LINC00322	0.447897	1.60E-07	3.23E-06	Not
FOXL1	0.419387	1.61E-07	3.24E-06	Not
FOS	0.962935	3.70E-16	1.48E-13	Up
DHX35	-0.112775	1.62E-07	3.26E-06	Not
HIKESHI	0.365081	1.62E-07	3.26E-06	Not
SIDT2	-0.216839	1.63E-07	3.26E-06	Not
NTN5	0.372285	1.63E-07	3.26E-06	Not
SDCBP	-0.332592	1.66E-07	3.31E-06	Not
OLIG1	-0.252353	1.67E-07	3.33E-06	Not
KLC1	0.420559	1.69E-07	3.38E-06	Not
ADRA1B	-0.327472	1.73E-07	3.45E-06	Not
SPATA16	0.543509	1.73E-07	3.45E-06	Not
PCDHGA12	-0.231945	1.75E-07	3.48E-06	Not
PPIL2	-0.177076	1.75E-07	3.48E-06	Not
LOC105379239	0.476789	1.75E-07	3.48E-06	Not
PGM5	0.141388	1.77E-07	3.52E-06	Not
LARS2	-0.131869	1.80E-07	3.56E-06	Not
PGBD2	0.235506	1.80E-07	3.57E-06	Not
SLC8B1	0.492494	1.83E-07	3.62E-06	Not
LIN28A	0.351037	1.83E-07	3.62E-06	Not
HSD17B13	-0.152663	1.84E-07	3.62E-06	Not
C11orf42	0.424625	1.85E-07	3.64E-06	Not
KCNA4	-0.190633	1.86E-07	3.66E-06	Not
C6orf136	-0.195689	1.86E-07	3.66E-06	Not
TMED3	0.323791	1.87E-07	3.67E-06	Not
EFHB	-0.167377	1.88E-07	3.70E-06	Not
DTL	-0.423443	1.90E-07	3.72E-06	Not
SLC6A20	-0.164461	1.90E-07	3.73E-06	Not
CRY2	-0.248438	1.91E-07	3.74E-06	Not
LOC286254	-0.331513	1.92E-07	3.75E-06	Not
HSPB3	0.285972	1.92E-07	3.75E-06	Not
WSPAR	0.969828	1.10E-19	1.65E-16	Up
SNX22	0.219235	1.94E-07	3.78E-06	Not
ANXA8	0.234105	1.94E-07	3.78E-06	Not
RNF146	0.275848	1.95E-07	3.79E-06	Not
ZNF93	-0.184257	1.96E-07	3.80E-06	Not
SLC6A4	-0.216081	1.96E-07	3.80E-06	Not
TTC31	0.39539	1.96E-07	3.81E-06	Not
TBL3	-0.430057	1.97E-07	3.81E-06	Not
ZNF254	0.465068	1.99E-07	3.85E-06	Not
TARDBP	-0.431527	2.05E-07	3.97E-06	Not
ARRDC4	-0.339876	2.05E-07	3.97E-06	Not
CLEC4A	0.22627	2.07E-07	3.99E-06	Not
IL5	0.290164	2.08E-07	4.01E-06	Not
KLHDC4	-0.324202	2.08E-07	4.01E-06	Not
HMGCLL1	0.18917	2.08E-07	4.01E-06	Not
MAGEE1	-0.152019	2.09E-07	4.02E-06	Not
PPP3R2	0.317813	2.14E-07	4.12E-06	Not
CFC1B	0.205586	2.20E-07	4.22E-06	Not
LY6G6C	-0.3743	2.21E-07	4.23E-06	Not
HSPBP1	0.350534	2.22E-07	4.26E-06	Not
GID4	-0.210199	2.23E-07	4.28E-06	Not
MORC1	-0.293035	2.24E-07	4.28E-06	Not
MXI1	-0.10063	2.25E-07	4.29E-06	Not
SET	0.294304	2.25E-07	4.29E-06	Not
G3BP2	-0.191788	2.27E-07	4.33E-06	Not
CD58	-0.158219	2.28E-07	4.34E-06	Not
COL4A3	-0.314304	2.28E-07	4.34E-06	Not
THAP2	-0.131714	2.28E-07	4.34E-06	Not
KRTAP27-1	-0.182879	2.30E-07	4.36E-06	Not
MGRN1	-0.484352	2.30E-07	4.36E-06	Not
ADRB3	-0.189874	2.30E-07	4.36E-06	Not
RNASEH2C	-0.417014	2.31E-07	4.37E-06	Not
RYR3	0.542922	2.31E-07	4.37E-06	Not
PSMD5	0.286955	2.31E-07	4.37E-06	Not
HLX	-0.259868	2.33E-07	4.41E-06	Not
EVX1	-0.270059	2.34E-07	4.41E-06	Not
PCDHB18P	0.405633	2.34E-07	4.42E-06	Not
ANXA13	0.170605	2.38E-07	4.48E-06	Not
GPAT4	-0.262959	2.38E-07	4.48E-06	Not
SAMD14	0.363489	2.40E-07	4.50E-06	Not
CIT	-0.150497	2.40E-07	4.50E-06	Not
SSX5	-0.115234	2.40E-07	4.50E-06	Not
CTAGE15	-0.216387	2.40E-07	4.50E-06	Not
PIGL	0.294893	2.42E-07	4.52E-06	Not
PIGF	0.264733	2.43E-07	4.54E-06	Not
LXN	-0.249586	2.43E-07	4.54E-06	Not
NAGLU	0.972015	6.31E-14	1.17E-11	Up
TMPRSS11A	-0.2872	2.46E-07	4.59E-06	Not
HLA-F	-0.156022	2.47E-07	4.61E-06	Not
UTP6	0.416939	2.49E-07	4.63E-06	Not
C10orf128	0.368175	2.49E-07	4.63E-06	Not
IKZF5	-0.188125	2.57E-07	4.78E-06	Not
HDAC5	-0.132286	2.59E-07	4.80E-06	Not
NFKB2	-0.165822	2.62E-07	4.85E-06	Not
LINCR-0003	-0.309707	2.67E-07	4.94E-06	Not
KRTAP10-2	-0.242375	2.76E-07	5.11E-06	Not
PPP2R2D	-0.365665	2.80E-07	5.17E-06	Not
SMIM10	-0.383192	2.82E-07	5.21E-06	Not
CNDP1	-0.533046	2.83E-07	5.22E-06	Not
TRPC6	0.184433	2.84E-07	5.25E-06	Not
PKDCC	-0.224334	2.88E-07	5.31E-06	Not
NAF1	-0.14586	2.88E-07	5.31E-06	Not
TNFRSF10C	0.289085	2.89E-07	5.31E-06	Not
ZDHHC2	-0.280783	2.89E-07	5.31E-06	Not
NKD1	-0.192331	2.91E-07	5.35E-06	Not
TBC1D25	0.241769	2.92E-07	5.35E-06	Not
NAA16	-0.120509	2.95E-07	5.40E-06	Not
SLC47A2	-0.18638	3.00E-07	5.48E-06	Not
ABCA7	-0.19114	3.03E-07	5.53E-06	Not
TDH	0.245008	3.03E-07	5.53E-06	Not
PTK6	0.184522	3.03E-07	5.54E-06	Not
PLCB4	-0.217356	3.05E-07	5.57E-06	Not
CADM4	-0.385761	3.09E-07	5.63E-06	Not
PMS2CL	0.229206	3.10E-07	5.64E-06	Not
DKKL1	-0.473521	3.10E-07	5.64E-06	Not
NGB	-0.468858	3.12E-07	5.67E-06	Not
FAM170B	0.300402	3.14E-07	5.70E-06	Not
SERPINA1	-0.145295	3.15E-07	5.71E-06	Not
KLC4	-0.146229	3.16E-07	5.72E-06	Not
STOX2	-0.409344	3.17E-07	5.72E-06	Not
OR1E2	-0.168409	3.17E-07	5.72E-06	Not
PLEKHO1	-0.376717	3.17E-07	5.72E-06	Not
MYNN	-0.286045	3.17E-07	5.72E-06	Not
VPS37D	-0.197383	3.17E-07	5.72E-06	Not
PSTK	0.302932	3.19E-07	5.74E-06	Not
FAR1	0.273349	3.23E-07	5.81E-06	Not
PPFIBP1	-0.114656	3.24E-07	5.83E-06	Not
ZNF644	-0.127605	3.25E-07	5.84E-06	Not
ARHGAP17	-0.152407	3.27E-07	5.87E-06	Not
RECK	0.171079	3.31E-07	5.93E-06	Not
GRK5	0.264975	3.31E-07	5.94E-06	Not
SIPA1L2	-0.20885	3.32E-07	5.94E-06	Not
PDK4	-0.493784	3.34E-07	5.97E-06	Not
SLCO1C1	0.242767	3.34E-07	5.98E-06	Not
TRNP1	-0.172817	3.35E-07	5.98E-06	Not
HK1	-0.151408	3.37E-07	6.01E-06	Not
PRAM1	-0.193581	3.38E-07	6.02E-06	Not
CYC1	0.329253	3.40E-07	6.06E-06	Not
NSMAF	0.332873	3.46E-07	6.16E-06	Not
DRAM2	-0.162804	3.46E-07	6.16E-06	Not
POLE3	-0.296076	3.51E-07	6.23E-06	Not
LAP3	0.310473	3.51E-07	6.23E-06	Not
LINC01350	0.386009	3.52E-07	6.24E-06	Not
SLC35D1	-0.224822	3.55E-07	6.28E-06	Not
CORO2B	0.308107	3.56E-07	6.30E-06	Not
ACSL1	-0.125761	3.60E-07	6.37E-06	Not
LDB3	0.148632	3.63E-07	6.42E-06	Not
STOML1	0.992332	1.18E-08	3.76E-07	Up
CLDN22	-0.189123	3.66E-07	6.45E-06	Not
SSBP1	-0.364018	3.67E-07	6.47E-06	Not
GRHL2	-0.262089	3.68E-07	6.47E-06	Not
LOC105378470	-0.383463	3.70E-07	6.51E-06	Not
G2E3	0.249279	3.70E-07	6.51E-06	Not
CCNA1	-0.217822	3.73E-07	6.55E-06	Not
GABARAPL2	-0.189172	3.73E-07	6.55E-06	Not
GAD2	-0.159466	3.78E-07	6.62E-06	Not
CEP63	-0.141118	3.82E-07	6.69E-06	Not
LOC101927410	0.473308	3.85E-07	6.74E-06	Not
EXT1	-0.234477	3.91E-07	6.83E-06	Not
OMP	-0.322459	3.96E-07	6.91E-06	Not
REG1CP	-0.428495	4.01E-07	7.00E-06	Not
LACTB	-0.147318	4.03E-07	7.02E-06	Not
RGS6	-0.24848	4.04E-07	7.03E-06	Not
ASB13	-0.239228	4.06E-07	7.07E-06	Not
PVRIG	0.446129	4.08E-07	7.10E-06	Not
PITPNC1	-0.296212	4.13E-07	7.16E-06	Not
HMX1	-0.296158	4.13E-07	7.16E-06	Not
ORC5	-0.189157	4.14E-07	7.17E-06	Not
OR5AK2	0.497544	4.15E-07	7.17E-06	Not
ATP8B1	0.522245	4.15E-07	7.17E-06	Not
LPAR4	-0.522341	4.15E-07	7.17E-06	Not
BPY2	0.211889	4.16E-07	7.19E-06	Not
DCAF12L1	0.262998	4.18E-07	7.20E-06	Not
FABP5	-0.167925	4.18E-07	7.20E-06	Not
DFFA	-0.196217	4.20E-07	7.23E-06	Not
OR1E1	-0.461178	4.22E-07	7.26E-06	Not
PAQR9	-0.276087	4.24E-07	7.29E-06	Not
WTH3DI	-0.390901	4.26E-07	7.31E-06	Not
AP3D1	0.445893	4.34E-07	7.45E-06	Not
MAPK9	-0.189283	4.40E-07	7.55E-06	Not
LATS1	-0.174259	4.43E-07	7.59E-06	Not
SCHIP1	-0.305141	4.45E-07	7.62E-06	Not
AMOTL2	-0.218645	4.50E-07	7.70E-06	Not
OR52L1	-0.247976	4.58E-07	7.83E-06	Not
CCNL1	0.28128	4.58E-07	7.83E-06	Not
FOXP4-AS1	-0.197803	4.62E-07	7.89E-06	Not
CLMN	-0.206134	4.64E-07	7.91E-06	Not
SERPINB11	-0.239451	4.67E-07	7.94E-06	Not
SLC35G1	-0.401546	4.68E-07	7.96E-06	Not
S100A7A	0.412599	4.70E-07	7.99E-06	Not
RPS6KA5	-0.204997	4.72E-07	8.01E-06	Not
IL2	-0.166254	4.72E-07	8.01E-06	Not
OSBPL5	-0.117976	4.74E-07	8.04E-06	Not
SPDYC	-0.300564	4.76E-07	8.07E-06	Not
SAMD4B	0.371423	4.77E-07	8.08E-06	Not
OTUD5	0.438951	4.79E-07	8.10E-06	Not
ROBO1	-0.118807	4.79E-07	8.10E-06	Not
ZNF311	0.317468	4.80E-07	8.10E-06	Not
TTC25	-0.243017	4.86E-07	8.20E-06	Not
WHAMMP2	0.260161	4.88E-07	8.23E-06	Not
PAK5	-0.139009	4.90E-07	8.26E-06	Not
OFCC1	-0.203111	4.95E-07	8.34E-06	Not
LRRC41	-0.312219	4.99E-07	8.38E-06	Not
RBM4	-0.125087	5.00E-07	8.40E-06	Not
EGFL6	0.216891	5.01E-07	8.42E-06	Not
CCDC34	0.150287	5.13E-07	8.60E-06	Not
KLHL35	0.483174	5.14E-07	8.60E-06	Not
ZNF296	-0.22275	5.18E-07	8.67E-06	Not
SUPT4H1	-0.213134	5.21E-07	8.72E-06	Not
DCUN1D4	-0.295436	5.22E-07	8.72E-06	Not
STRIP1	-0.336882	5.25E-07	8.77E-06	Not
LOC101927000	-0.280392	5.26E-07	8.77E-06	Not
ASTL	-0.330177	5.29E-07	8.82E-06	Not
HNRNPR	0.358139	5.33E-07	8.87E-06	Not
OR8U1	-0.225416	5.34E-07	8.88E-06	Not
OR4K1	-0.446616	5.34E-07	8.88E-06	Not
SIGLEC7	-0.182925	5.36E-07	8.90E-06	Not
VCX2	-0.164981	5.37E-07	8.90E-06	Not
MICAL3	-0.251417	5.44E-07	9.02E-06	Not
FADS6	0.396521	5.44E-07	9.02E-06	Not
ACTRT3	-0.33051	5.54E-07	9.17E-06	Not
OTOR	-0.10822	5.66E-07	9.36E-06	Not
PITPNM3	0.246677	5.70E-07	9.42E-06	Not
TEK	-0.180269	5.76E-07	9.51E-06	Not
PDC	0.161414	5.79E-07	9.55E-06	Not
RSPH14	0.463245	5.80E-07	9.56E-06	Not
ALDH5A1	0.222876	5.80E-07	9.56E-06	Not
PTGDR	0.227363	5.87E-07	9.65E-06	Not
POTEB3	1.00506	8.95E-13	1.08E-10	Up
ARHGDIG	-0.206132	5.99E-07	9.84E-06	Not
PMEPA1	-0.130424	5.99E-07	9.84E-06	Not
NRG2	-0.222657	6.01E-07	9.85E-06	Not
POU6F2	-0.15125	6.01E-07	9.85E-06	Not
GINS4	-0.223089	6.03E-07	9.88E-06	Not
ATP5J2	0.179454	6.04E-07	9.89E-06	Not
RNF39	0.412392	6.15E-07	1.01E-05	Not
FAM175B	-0.222465	6.17E-07	1.01E-05	Not
LMNA	-0.137532	6.22E-07	1.01E-05	Not
THNSL2	-0.193375	6.33E-07	1.03E-05	Not
USP13	-0.242138	6.43E-07	1.05E-05	Not
OR10V1	-0.226707	6.44E-07	1.05E-05	Not
SNX8	-0.280079	6.46E-07	1.05E-05	Not
TPM4	-0.176585	6.48E-07	1.05E-05	Not
ZNF746	-0.201329	6.49E-07	1.05E-05	Not
TBC1D24	-0.343529	6.58E-07	1.07E-05	Not
CCDC8	-0.140924	6.64E-07	1.08E-05	Not
CCDC103	0.389183	6.66E-07	1.08E-05	Not
NAIF1	-0.256084	6.68E-07	1.08E-05	Not
DLD	-0.316129	6.68E-07	1.08E-05	Not
USP17L2	0.561479	6.80E-07	1.10E-05	Not
SPAG5	-0.189879	6.81E-07	1.10E-05	Not
TRIM7	-0.165445	6.85E-07	1.10E-05	Not
NDC80	0.439732	6.85E-07	1.10E-05	Not
LOC101927450	-0.323197	6.89E-07	1.11E-05	Not
VCL	-0.162326	6.89E-07	1.11E-05	Not
TRIB1	-0.225559	7.00E-07	1.13E-05	Not
PAOX	-0.148878	7.04E-07	1.13E-05	Not
TAS2R60	-0.257885	7.11E-07	1.14E-05	Not
LGALS4	-0.303807	7.21E-07	1.16E-05	Not
SYNGR1	-0.218384	7.27E-07	1.17E-05	Not
MGST2	-0.336577	7.28E-07	1.17E-05	Not
HLA-C	0.129905	7.33E-07	1.17E-05	Not
ANKRD30A	-0.237041	7.34E-07	1.17E-05	Not
SLC6A12	-0.258625	7.35E-07	1.17E-05	Not
USP4	-0.235963	7.39E-07	1.18E-05	Not
NEK8	-0.196267	7.39E-07	1.18E-05	Not
FAM98B	0.227011	7.40E-07	1.18E-05	Not
DCAKD	-0.243164	7.40E-07	1.18E-05	Not
UBE2U	-0.172302	7.42E-07	1.18E-05	Not
PTCD1	-0.201646	7.50E-07	1.19E-05	Not
PAPD5	0.312365	7.50E-07	1.19E-05	Not
PDGFB	0.134162	7.56E-07	1.20E-05	Not
DCT	-0.375278	7.60E-07	1.21E-05	Not
TMEM65	-0.366959	7.63E-07	1.21E-05	Not
CUL2	-0.23569	7.65E-07	1.21E-05	Not
ARL6IP4	-0.105633	7.75E-07	1.23E-05	Not
RGS11	-0.210957	7.85E-07	1.24E-05	Not
AP1S2	-0.204884	7.87E-07	1.24E-05	Not
MED29	-0.308741	7.88E-07	1.24E-05	Not
FXYD1	-0.165062	7.89E-07	1.24E-05	Not
TTC38	-0.142941	7.91E-07	1.25E-05	Not
LOC102724874	0.216059	7.91E-07	1.25E-05	Not
SHOX	-0.131187	7.92E-07	1.25E-05	Not
GRIN2A	-0.17268	7.92E-07	1.25E-05	Not
ZNF268	-0.177854	7.93E-07	1.25E-05	Not
MXRA5	-0.301756	7.94E-07	1.25E-05	Not
FBXL12	0.470172	8.00E-07	1.25E-05	Not
TMEM31	1.0183	5.99E-18	4.04E-15	Up
CDC40	-0.162232	8.13E-07	1.27E-05	Not
YJEFN3	-0.178719	8.14E-07	1.27E-05	Not
SYK	-0.17343	8.15E-07	1.27E-05	Not
PLVAP	-0.221721	8.17E-07	1.28E-05	Not
CHST7	-0.525865	8.20E-07	1.28E-05	Not
GPR37L1	1.01967	9.91E-07	1.49E-05	Up
CORO1C	-0.295227	8.22E-07	1.28E-05	Not
TRIM63	-0.133728	8.23E-07	1.28E-05	Not
SLC9B1	0.30162	8.24E-07	1.28E-05	Not
FAM83F	-0.378455	8.25E-07	1.28E-05	Not
SDHAF1	-0.123745	8.27E-07	1.29E-05	Not
EMC2	-0.206234	8.29E-07	1.29E-05	Not
HID1	-0.297435	8.32E-07	1.29E-05	Not
ALDH1A3	0.187911	8.44E-07	1.31E-05	Not
CLCN1	-0.25826	8.50E-07	1.32E-05	Not
HSPA12A	-0.192693	8.52E-07	1.32E-05	Not
LILRA3	-0.283733	8.54E-07	1.32E-05	Not
GGCT	-0.249064	8.56E-07	1.32E-05	Not
RNF24	-0.213299	8.64E-07	1.33E-05	Not
AIM1L	-0.188887	8.65E-07	1.33E-05	Not
PLCXD1	-0.273605	8.69E-07	1.34E-05	Not
CEP85L	0.165325	8.72E-07	1.34E-05	Not
STK17A	-0.261474	8.72E-07	1.34E-05	Not
MAN2A2	-0.209052	8.73E-07	1.34E-05	Not
GPR156	-0.23542	8.75E-07	1.34E-05	Not
NFYC	0.414256	8.76E-07	1.34E-05	Not
MAP7	-0.20552	8.82E-07	1.35E-05	Not
TEX37	-0.118028	8.85E-07	1.36E-05	Not
CAPSL	-0.145927	8.96E-07	1.37E-05	Not
SLF1	-0.13126	8.98E-07	1.37E-05	Not
PLGRKT	-0.288634	8.98E-07	1.37E-05	Not
CAMK2G	-0.22082	9.06E-07	1.38E-05	Not
SEC14L2	-0.383284	9.11E-07	1.39E-05	Not
AKAP1	0.524502	9.13E-07	1.39E-05	Not
MTF2	-0.113285	9.13E-07	1.39E-05	Not
IPCEF1	-0.213094	9.17E-07	1.40E-05	Not
CABP4	-0.487939	9.20E-07	1.40E-05	Not
PHF2	-0.219118	9.30E-07	1.41E-05	Not
SEZ6L	0.379721	9.31E-07	1.41E-05	Not
MBL2	-0.341686	9.38E-07	1.42E-05	Not
CATSPERB	-0.214136	9.46E-07	1.44E-05	Not
KLHL41	0.170559	9.52E-07	1.44E-05	Not
UCP1	-0.272263	9.53E-07	1.44E-05	Not
PSMB3	-0.191438	9.55E-07	1.44E-05	Not
KRTAP10-3	-0.285588	9.55E-07	1.44E-05	Not
SYCE1	-0.193228	9.68E-07	1.46E-05	Not
NMD3	-0.163281	9.74E-07	1.47E-05	Not
KSR2	-0.213188	9.74E-07	1.47E-05	Not
ACTL7A	0.35276	9.75E-07	1.47E-05	Not
ASUN	0.229354	9.76E-07	1.47E-05	Not
MIR194-2HG	-0.158476	9.77E-07	1.47E-05	Not
CTAG1B	-0.251599	9.79E-07	1.47E-05	Not
RAPGEF1	-0.161108	9.79E-07	1.47E-05	Not
ZBTB39	-0.343559	9.88E-07	1.48E-05	Not
LINGO4	1.02144	1.10E-11	9.36E-10	Up
ZNF304	-0.123157	9.93E-07	1.49E-05	Not
HNF4A	-0.13761	9.98E-07	1.50E-05	Not
DUSP18	-0.22374	1.01E-06	1.50E-05	Not
TNFRSF13B	-0.143236	1.02E-06	1.52E-05	Not
LINC00443	1.03466	1.02E-19	1.65E-16	Up
FILIP1	-0.134793	1.02E-06	1.53E-05	Not
C1QTNF5	0.29994	1.05E-06	1.56E-05	Not
XKR8	-0.215296	1.05E-06	1.56E-05	Not
LOC100505984	0.323821	1.06E-06	1.59E-05	Not
PKMYT1	-0.282356	1.07E-06	1.60E-05	Not
DBX1	-0.292102	1.08E-06	1.61E-05	Not
HCCS	0.329538	1.08E-06	1.61E-05	Not
EFNB3	-0.27574	1.09E-06	1.61E-05	Not
CCNT1	-0.131717	1.09E-06	1.61E-05	Not
CCL4	0.283861	1.09E-06	1.62E-05	Not
ERH	-0.204115	1.10E-06	1.63E-05	Not
AP5B1	0.190201	1.12E-06	1.66E-05	Not
CRHBP	0.200126	1.13E-06	1.67E-05	Not
CFAP52	-0.25259	1.13E-06	1.67E-05	Not
STAG2	-0.119902	1.14E-06	1.68E-05	Not
FAM8A1	-0.253966	1.14E-06	1.68E-05	Not
SNTB2	-0.158775	1.15E-06	1.70E-05	Not
STT3A	-0.270954	1.15E-06	1.70E-05	Not
GKN2	-0.116743	1.16E-06	1.71E-05	Not
PDSS2	-0.120018	1.16E-06	1.71E-05	Not
LOC105374727	0.382304	1.17E-06	1.72E-05	Not
ALG1	0.431201	1.17E-06	1.72E-05	Not
FAM25A	0.228359	1.18E-06	1.74E-05	Not
MLIP	0.219961	1.19E-06	1.75E-05	Not
AIMP1	-0.283034	1.19E-06	1.75E-05	Not
BABAM1	-0.203367	1.20E-06	1.76E-05	Not
CEP55	-0.308427	1.21E-06	1.77E-05	Not
EEF1E1	0.194276	1.22E-06	1.78E-05	Not
TADA2A	-0.116491	1.22E-06	1.78E-05	Not
MBD2	-0.176585	1.22E-06	1.78E-05	Not
C15orf32	0.575864	1.23E-06	1.79E-05	Not
PFKM	-0.503902	1.23E-06	1.80E-05	Not
RASD1	0.323589	1.23E-06	1.80E-05	Not
CDH9	-0.204808	1.25E-06	1.82E-05	Not
ATP9B	1.03881	1.01E-11	8.79E-10	Up
FUT4	-0.144668	1.26E-06	1.83E-05	Not
CFP	-0.243904	1.27E-06	1.85E-05	Not
WNK4	0.339196	1.27E-06	1.85E-05	Not
MYCN	-0.191487	1.28E-06	1.86E-05	Not
GPS2	-0.318746	1.29E-06	1.87E-05	Not
VCY1B	0.270114	1.30E-06	1.88E-05	Not
CDC7	-0.213008	1.30E-06	1.88E-05	Not
CHD1	-0.277263	1.30E-06	1.89E-05	Not
CTNNA2	-0.4181	1.31E-06	1.89E-05	Not
SEPHS1	0.227131	1.31E-06	1.89E-05	Not
FCRL5	-0.130229	1.32E-06	1.90E-05	Not
LENG8	-0.187426	1.32E-06	1.90E-05	Not
STAM	-0.238127	1.32E-06	1.90E-05	Not
CCDC159	-0.189719	1.33E-06	1.92E-05	Not
TMEM190	-0.280496	1.33E-06	1.92E-05	Not
ZNF397	0.332161	1.34E-06	1.93E-05	Not
SLTM	0.152615	1.35E-06	1.94E-05	Not
GRASP	-0.162445	1.35E-06	1.94E-05	Not
OR2G6	-0.336431	1.36E-06	1.95E-05	Not
LRRN4CL	0.23698	1.36E-06	1.95E-05	Not
GLYATL1	-0.262043	1.37E-06	1.97E-05	Not
ATP2B1	-0.157739	1.38E-06	1.97E-05	Not
ELK4	-0.115888	1.38E-06	1.98E-05	Not
MED22	-0.210686	1.39E-06	1.98E-05	Not
GNA11	-0.157305	1.40E-06	2.00E-05	Not
PPM1J	-0.209091	1.40E-06	2.00E-05	Not
PIP4K2A	-0.191642	1.40E-06	2.00E-05	Not
AARS2	-0.201021	1.40E-06	2.00E-05	Not
SLC35E1	-0.143154	1.41E-06	2.01E-05	Not
FBXO38	-0.298627	1.42E-06	2.02E-05	Not
OR6K6	-0.180985	1.42E-06	2.02E-05	Not
LOC105377716	-0.331855	1.42E-06	2.02E-05	Not
TMEM176B	-0.150353	1.42E-06	2.02E-05	Not
MRRF	-0.246902	1.43E-06	2.03E-05	Not
PRMT8	0.365115	1.43E-06	2.03E-05	Not
NTM	-0.150712	1.43E-06	2.03E-05	Not
HEG1	0.244378	1.44E-06	2.04E-05	Not
ZCCHC9	-0.207338	1.44E-06	2.04E-05	Not
FANCL	-0.191124	1.47E-06	2.08E-05	Not
PLAC1	0.180494	1.48E-06	2.09E-05	Not
ATP8B4	-0.254129	1.48E-06	2.09E-05	Not
STRN4	0.232438	1.48E-06	2.09E-05	Not
LOC100127955	-0.223904	1.50E-06	2.12E-05	Not
RPL23	-0.25679	1.51E-06	2.12E-05	Not
LYSMD1	-0.269402	1.51E-06	2.13E-05	Not
SPDYA	0.143603	1.51E-06	2.13E-05	Not
MRGPRF	0.457008	1.51E-06	2.13E-05	Not
OR51B5	-0.208922	1.52E-06	2.14E-05	Not
GPR17	-0.528864	1.53E-06	2.15E-05	Not
CPT1A	-0.170449	1.54E-06	2.16E-05	Not
KDELC2	-0.284589	1.54E-06	2.16E-05	Not
IKZF4	-0.249424	1.57E-06	2.20E-05	Not
PRKD2	-0.149322	1.57E-06	2.20E-05	Not
TRIM15	-0.181808	1.57E-06	2.20E-05	Not
ARAF	-0.162742	1.57E-06	2.20E-05	Not
COG5	-0.156804	1.59E-06	2.22E-05	Not
PRAMEF17	-0.243314	1.60E-06	2.23E-05	Not
CRYBG3	0.321728	1.60E-06	2.24E-05	Not
CCL19	-0.20887	1.61E-06	2.25E-05	Not
CACNA1C	0.261265	1.61E-06	2.25E-05	Not
LOC606724	-0.246934	1.62E-06	2.25E-05	Not
COA3	0.328618	1.63E-06	2.27E-05	Not
SLIT1	-0.24582	1.63E-06	2.27E-05	Not
LEO1	-0.221531	1.63E-06	2.27E-05	Not
GBAS	-0.100039	1.64E-06	2.27E-05	Not
HYAL1	-0.15028	1.64E-06	2.27E-05	Not
PRSS3	0.431488	1.65E-06	2.29E-05	Not
CDX1	-0.24752	1.65E-06	2.29E-05	Not
EIF5A2	-0.110201	1.66E-06	2.29E-05	Not
RNF122	-0.291564	1.67E-06	2.32E-05	Not
NUDCD2	-0.165627	1.67E-06	2.32E-05	Not
UCK1	0.282138	1.68E-06	2.32E-05	Not
TRAF3IP2	-0.149871	1.68E-06	2.32E-05	Not
DBNDD2	-0.164348	1.68E-06	2.33E-05	Not
DIAPH3	-0.171046	1.69E-06	2.33E-05	Not
ANAPC11	0.139477	1.69E-06	2.33E-05	Not
SLAIN1	-0.184192	1.70E-06	2.34E-05	Not
SLC5A12	-0.123878	1.71E-06	2.36E-05	Not
MICAL1	-0.224746	1.72E-06	2.36E-05	Not
CCP110	-0.324933	1.75E-06	2.40E-05	Not
DEFA4	-0.250041	1.75E-06	2.41E-05	Not
HDGFRP2	-0.16595	1.75E-06	2.41E-05	Not
PIK3C2B	-0.252183	1.76E-06	2.42E-05	Not
TMIGD3	-0.206154	1.76E-06	2.42E-05	Not
LINC01564	-0.30678	1.77E-06	2.43E-05	Not
IL23R	0.228998	1.78E-06	2.44E-05	Not
KCNE3	0.40487	1.79E-06	2.44E-05	Not
PSPH	-0.221352	1.79E-06	2.45E-05	Not
SLFN13	1.04945	1.81E-11	1.42E-09	Up
SRCAP	-0.266041	1.80E-06	2.45E-05	Not
ZKSCAN5	-0.172145	1.80E-06	2.45E-05	Not
TPMT	-0.216468	1.80E-06	2.46E-05	Not
SBDSP1	0.229032	1.81E-06	2.46E-05	Not
WASF2	0.398686	1.81E-06	2.46E-05	Not
CCDC3	-0.191866	1.82E-06	2.48E-05	Not
SPRR2B	0.327854	1.83E-06	2.48E-05	Not
DEFB103A	-0.172636	1.83E-06	2.49E-05	Not
ASCL1	-0.32515	1.84E-06	2.50E-05	Not
ANAPC10	-0.198306	1.84E-06	2.50E-05	Not
PKP3	-0.170813	1.85E-06	2.50E-05	Not
SLC7A3	-0.12477	1.86E-06	2.52E-05	Not
SLC25A2	0.474294	1.88E-06	2.54E-05	Not
ABHD8	0.244991	1.88E-06	2.54E-05	Not
TIMM21	0.187846	1.88E-06	2.54E-05	Not
UBAP2L	-0.241529	1.90E-06	2.56E-05	Not
UGGT1	-0.104206	1.90E-06	2.57E-05	Not
IRX1	-0.36652	1.91E-06	2.57E-05	Not
METRNL	-0.167624	1.91E-06	2.57E-05	Not
TMEM241	-0.248157	1.93E-06	2.60E-05	Not
TAF1A	-0.149888	1.93E-06	2.60E-05	Not
CLEC4E	-0.17358	1.95E-06	2.62E-05	Not
SOSTDC1	-0.244367	1.95E-06	2.62E-05	Not
ITGB1	-0.189948	1.96E-06	2.63E-05	Not
PTRH2	0.184638	1.98E-06	2.65E-05	Not
TLX3	-0.289556	1.98E-06	2.66E-05	Not
LBR	0.214041	1.99E-06	2.67E-05	Not
SYPL2	0.303328	2.00E-06	2.67E-05	Not
LPAR2	1.06216	8.76E-13	1.07E-10	Up
MCM9	-0.319073	2.02E-06	2.70E-05	Not
ATL1	-0.333124	2.03E-06	2.72E-05	Not
C17orf97	-0.133813	2.03E-06	2.72E-05	Not
COMMD5	-0.102335	2.05E-06	2.74E-05	Not
HRG	0.227242	2.07E-06	2.76E-05	Not
HINT2	-0.277097	2.08E-06	2.78E-05	Not
CDCA4	-0.229513	2.09E-06	2.78E-05	Not
TOMM34	0.469308	2.09E-06	2.79E-05	Not
AKR7A3	-0.223166	2.11E-06	2.81E-05	Not
MT1G	-0.203189	2.12E-06	2.82E-05	Not
GEMIN4	-0.15019	2.12E-06	2.82E-05	Not
CLEC14A	-0.176421	2.13E-06	2.83E-05	Not
PRSS12	-0.175561	2.13E-06	2.83E-05	Not
CYP2B6	-0.131209	2.14E-06	2.83E-05	Not
GRXCR2	0.159404	2.18E-06	2.89E-05	Not
HSCB	-0.169044	2.22E-06	2.94E-05	Not
CREB3L3	-0.215533	2.25E-06	2.98E-05	Not
NPM1	-0.218219	2.25E-06	2.98E-05	Not
KCNH1	0.228716	2.26E-06	2.99E-05	Not
KCTD1	-0.16931	2.27E-06	2.99E-05	Not
FBXL16	-0.248406	2.27E-06	2.99E-05	Not
SYNRG	-0.247353	2.27E-06	3.00E-05	Not
FAM53C	0.347809	2.27E-06	3.00E-05	Not
RPL26	1.08338	5.35E-25	5.24E-21	Up
RPH3AL	-0.202576	2.28E-06	3.00E-05	Not
EREG	-0.30441	2.31E-06	3.03E-05	Not
PC	-0.182499	2.32E-06	3.05E-05	Not
SRA1	0.484187	2.34E-06	3.07E-05	Not
PCDHGB6	-0.131518	2.34E-06	3.07E-05	Not
FAM105A	0.433772	2.34E-06	3.07E-05	Not
MIER1	-0.130022	2.35E-06	3.08E-05	Not
ZIC2	-0.192582	2.35E-06	3.08E-05	Not
SERTAD4	-0.221163	2.37E-06	3.10E-05	Not
GPR132	-0.202915	2.37E-06	3.10E-05	Not
SEC16B	-0.133777	2.37E-06	3.10E-05	Not
MESDC1	-0.146691	2.40E-06	3.13E-05	Not
AMZ1	-0.18712	2.40E-06	3.14E-05	Not
TRPV1	-0.14543	2.40E-06	3.14E-05	Not
CCDC74B	-0.291019	2.42E-06	3.16E-05	Not
SLC22A16	0.542734	2.45E-06	3.19E-05	Not
OXCT1	-0.31938	2.45E-06	3.20E-05	Not
BCAT1	-0.202646	2.48E-06	3.22E-05	Not
LGI1	-0.189888	2.48E-06	3.23E-05	Not
CELF4	-0.18831	2.49E-06	3.23E-05	Not
AP2M1	0.218155	2.50E-06	3.25E-05	Not
KIR2DL4	-0.212772	2.52E-06	3.27E-05	Not
EPHB6	-0.121045	2.52E-06	3.27E-05	Not
ZNF480	-0.257746	2.53E-06	3.28E-05	Not
ZNF266	-0.107987	2.54E-06	3.29E-05	Not
CFLAR	-0.438151	2.55E-06	3.30E-05	Not
ZXDA	-0.107597	2.56E-06	3.31E-05	Not
RAP1A	0.162057	2.57E-06	3.32E-05	Not
HSPE1	-0.168547	2.58E-06	3.34E-05	Not
PARPBP	-0.1506	2.59E-06	3.34E-05	Not
CCR8	0.314549	2.60E-06	3.36E-05	Not
NLRP6	-0.229822	2.60E-06	3.36E-05	Not
NMT1	-0.272485	2.62E-06	3.38E-05	Not
PACRG-AS2	0.444053	2.63E-06	3.39E-05	Not
MYOT	-0.241649	2.66E-06	3.42E-05	Not
TGIF1	-0.122216	2.67E-06	3.43E-05	Not
SH3D21	-0.195935	2.68E-06	3.44E-05	Not
POU3F3	0.257078	2.68E-06	3.44E-05	Not
NBEAL1	-0.207421	2.68E-06	3.44E-05	Not
DHX33	-0.336768	2.69E-06	3.45E-05	Not
CBY3	-0.103121	2.69E-06	3.45E-05	Not
GOSR1	-0.213477	2.70E-06	3.46E-05	Not
SARDH	-0.316733	2.72E-06	3.48E-05	Not
C1QC	0.280696	2.73E-06	3.49E-05	Not
THBS2	-0.322787	2.75E-06	3.52E-05	Not
PDE5A	-0.159261	2.77E-06	3.54E-05	Not
SEMG2	-0.216607	2.79E-06	3.56E-05	Not
IL1RAPL1	-0.14085	2.79E-06	3.56E-05	Not
SAXO1	-0.187112	2.80E-06	3.57E-05	Not
FBXO48	0.202156	2.80E-06	3.57E-05	Not
PDCD4	-0.168699	2.81E-06	3.58E-05	Not
LRFN4	0.266218	2.81E-06	3.58E-05	Not
SIAH1	-0.117256	2.82E-06	3.58E-05	Not
TCFL5	-0.140957	2.84E-06	3.61E-05	Not
THADA	0.227948	2.84E-06	3.61E-05	Not
PROCA1	-0.210744	2.85E-06	3.62E-05	Not
RTP3	-0.254554	2.86E-06	3.63E-05	Not
LRP8	-0.191301	2.87E-06	3.64E-05	Not
FXYD5	-0.162978	2.88E-06	3.65E-05	Not
RPS11	-0.363064	2.91E-06	3.68E-05	Not
SPOCK3	-0.224382	2.92E-06	3.70E-05	Not
PUM1	-0.158336	2.93E-06	3.71E-05	Not
KRT24	-0.249239	2.96E-06	3.74E-05	Not
LOC102724623	-0.199977	2.96E-06	3.74E-05	Not
ZNRF1	0.211943	2.98E-06	3.76E-05	Not
KLK6	-0.124284	2.99E-06	3.77E-05	Not
C3orf33	-0.256645	3.00E-06	3.78E-05	Not
PRKAG1	-0.126535	3.00E-06	3.78E-05	Not
GALNT16	0.206904	3.01E-06	3.79E-05	Not
ARL8A	1.0851	2.20E-19	2.87E-16	Up
IL19	-0.0960658	3.03E-06	3.81E-05	Not
KLHL13	-0.186559	3.03E-06	3.81E-05	Not
TAF1L	-0.180455	3.05E-06	3.83E-05	Not
ZAP70	-0.142415	3.06E-06	3.84E-05	Not
DBNDD1	0.169146	3.07E-06	3.85E-05	Not
GCSH	-0.169011	3.08E-06	3.85E-05	Not
FCN3	0.229353	3.09E-06	3.87E-05	Not
G6PC	-0.0905459	3.11E-06	3.89E-05	Not
RMND5A	-0.423482	3.13E-06	3.91E-05	Not
EXOC3L1	-0.154532	3.14E-06	3.92E-05	Not
OR52D1	-0.362302	3.15E-06	3.93E-05	Not
AMT	-0.190149	3.16E-06	3.94E-05	Not
GGCX	-0.123601	3.16E-06	3.94E-05	Not
SLC17A4	0.236542	3.16E-06	3.94E-05	Not
JAZF1	-0.115856	3.18E-06	3.95E-05	Not
NFE2	-0.141395	3.18E-06	3.95E-05	Not
GFM2	-0.198167	3.18E-06	3.95E-05	Not
TMED4	-0.169684	3.19E-06	3.96E-05	Not
OR52J3	-0.322947	3.20E-06	3.98E-05	Not
PUS3	-0.196364	3.24E-06	4.02E-05	Not
GABRA3	-0.231268	3.24E-06	4.02E-05	Not
HIST1H1E	-0.231111	3.25E-06	4.03E-05	Not
SLC25A32	-0.236078	3.26E-06	4.05E-05	Not
CLVS2	0.198512	3.29E-06	4.08E-05	Not
ZSCAN9	0.224118	3.30E-06	4.08E-05	Not
SART1	-0.33006	3.30E-06	4.08E-05	Not
ZNF395	-0.124129	3.31E-06	4.09E-05	Not
LINC01572	-0.225643	3.31E-06	4.09E-05	Not
GRB7	0.150854	3.33E-06	4.11E-05	Not
KRT80	-0.155303	3.33E-06	4.11E-05	Not
ACSL5	-0.182837	3.33E-06	4.11E-05	Not
PGF	-0.0992043	3.37E-06	4.15E-05	Not
WDCP	0.285689	3.40E-06	4.18E-05	Not
LOC101927651	0.340501	3.42E-06	4.21E-05	Not
SKAP1	-0.213435	3.45E-06	4.25E-05	Not
COPG1	-0.19682	3.50E-06	4.30E-05	Not
SC5D	-0.120505	3.50E-06	4.30E-05	Not
ST6GALNAC2	-0.341532	3.50E-06	4.30E-05	Not
IFNAR2	-0.157473	3.52E-06	4.32E-05	Not
RPL21	-0.283658	3.52E-06	4.32E-05	Not
LYPD1	-0.204202	3.52E-06	4.32E-05	Not
KCNJ1	0.255947	3.54E-06	4.33E-05	Not
MIIP	-0.236533	3.63E-06	4.45E-05	Not
PHLDA1	0.316693	3.68E-06	4.50E-05	Not
TIMM10B	-0.383856	3.68E-06	4.50E-05	Not
KPNA2	0.328009	3.70E-06	4.52E-05	Not
C9orf85	0.155998	3.71E-06	4.53E-05	Not
POLA1	-0.101689	3.71E-06	4.53E-05	Not
TMEM14B	-0.128049	3.72E-06	4.54E-05	Not
GBX2	-0.133811	3.74E-06	4.56E-05	Not
KCNK4	-0.153942	3.77E-06	4.58E-05	Not
UBE2D3	0.123622	3.77E-06	4.58E-05	Not
DCBLD2	-0.195447	3.77E-06	4.58E-05	Not
TAAR2	-0.134207	3.78E-06	4.60E-05	Not
GCDH	-0.126982	3.81E-06	4.63E-05	Not
SBF2	0.194291	3.87E-06	4.70E-05	Not
VWC2L	-0.285601	3.88E-06	4.70E-05	Not
ELAC1	0.303425	3.91E-06	4.74E-05	Not
CALCB	-0.262907	3.92E-06	4.75E-05	Not
CYFIP2	-0.100378	3.93E-06	4.75E-05	Not
HAUS8	-0.165743	3.94E-06	4.76E-05	Not
WWC2-AS1	-0.272926	3.95E-06	4.78E-05	Not
EIF4B	0.272683	4.11E-06	4.97E-05	Not
SAMD5	0.218281	4.12E-06	4.98E-05	Not
ACOT1	-0.211867	4.14E-06	5.00E-05	Not
PAEP	-0.139621	4.15E-06	5.01E-05	Not
TMEM8A	-0.228775	4.17E-06	5.03E-05	Not
RPL27	0.247626	4.19E-06	5.05E-05	Not
UBQLNL	-0.209729	4.20E-06	5.06E-05	Not
FBP2	-0.248018	4.23E-06	5.08E-05	Not
ERBB3	-0.115574	4.23E-06	5.08E-05	Not
MRPL18	-0.0868337	4.23E-06	5.08E-05	Not
SCPEP1	-0.151172	4.28E-06	5.14E-05	Not
GATC	0.352196	4.32E-06	5.18E-05	Not
RAB36	-0.186131	4.32E-06	5.18E-05	Not
OLFML2B	-0.237254	4.35E-06	5.22E-05	Not
LOC100506858	-0.403598	4.44E-06	5.32E-05	Not
LRRC14B	-0.221403	4.46E-06	5.34E-05	Not
HOXD8	-0.228137	4.46E-06	5.34E-05	Not
LOC100505515	-0.112855	4.48E-06	5.36E-05	Not
NID2	-0.530163	4.49E-06	5.36E-05	Not
SLC6A9	-0.163988	4.49E-06	5.36E-05	Not
ONECUT1	0.197256	4.53E-06	5.41E-05	Not
PIK3R3	-0.181307	4.54E-06	5.42E-05	Not
LINC01197	-0.228386	4.58E-06	5.45E-05	Not
DNTT	-0.154093	4.58E-06	5.45E-05	Not
MSTN	-0.205644	4.58E-06	5.45E-05	Not
GPR68	0.507642	4.59E-06	5.46E-05	Not
PNISR	-0.340099	4.59E-06	5.47E-05	Not
KIF13A	-0.156064	4.64E-06	5.52E-05	Not
GGT8P	0.308392	4.64E-06	5.52E-05	Not
E2F3	-0.36266	4.65E-06	5.52E-05	Not
ENPP2	0.280442	4.66E-06	5.53E-05	Not
LOC101927691	-0.167362	4.66E-06	5.53E-05	Not
ILVBL	-0.158803	4.67E-06	5.54E-05	Not
MICA	0.388744	4.68E-06	5.54E-05	Not
DPF3	0.187439	4.71E-06	5.57E-05	Not
RAD52	0.367616	4.72E-06	5.58E-05	Not
LOC101929897	0.313373	4.76E-06	5.63E-05	Not
VTN	-0.253008	4.76E-06	5.63E-05	Not
FECH	-0.151519	4.79E-06	5.65E-05	Not
ACTR5	-0.17976	4.82E-06	5.69E-05	Not
LINC00309	0.272551	4.89E-06	5.76E-05	Not
PSMB8	-0.173898	4.90E-06	5.78E-05	Not
BNIP1	0.191799	4.93E-06	5.80E-05	Not
RAD18	0.205042	4.99E-06	5.87E-05	Not
GLUL	-0.109133	4.99E-06	5.88E-05	Not
RYR1	-0.174698	5.03E-06	5.91E-05	Not
CRK	-0.177291	5.05E-06	5.93E-05	Not
DMBT1	-0.127803	5.05E-06	5.93E-05	Not
LOC105375172	-0.273136	5.06E-06	5.94E-05	Not
INTS5	0.470897	5.06E-06	5.94E-05	Not
ENDOU	-0.153565	5.07E-06	5.95E-05	Not
ZNF658	-0.208781	5.08E-06	5.95E-05	Not
EMP3	0.307189	5.08E-06	5.95E-05	Not
PLAC4	0.262488	5.12E-06	6.00E-05	Not
NDUFS5	0.279882	5.13E-06	6.00E-05	Not
MZF1	0.259692	5.14E-06	6.01E-05	Not
HIGD2B	-0.210963	5.15E-06	6.02E-05	Not
DDX19B	-0.290609	5.16E-06	6.03E-05	Not
FBXO15	0.442745	5.19E-06	6.05E-05	Not
WNT16	-0.115059	5.19E-06	6.05E-05	Not
PIK3R6	0.361845	5.19E-06	6.05E-05	Not
NPEPPS	0.193479	5.22E-06	6.09E-05	Not
FMNL2	-0.153907	5.24E-06	6.10E-05	Not
LRCH2	-0.134909	5.25E-06	6.11E-05	Not
TEX26	-0.190596	5.27E-06	6.13E-05	Not
SIRT2	-0.11093	5.27E-06	6.13E-05	Not
HOXA10	-0.152731	5.28E-06	6.13E-05	Not
AGPS	-0.176184	5.29E-06	6.14E-05	Not
SBF2-AS1	-0.180999	5.33E-06	6.18E-05	Not
SLC6A6	-0.248145	5.35E-06	6.21E-05	Not
CHPF2	-0.232977	5.36E-06	6.21E-05	Not
HLA-DRB4	-0.193079	5.40E-06	6.26E-05	Not
IPO5	0.29003	5.42E-06	6.28E-05	Not
OR52N5	-0.181922	5.43E-06	6.29E-05	Not
SLC34A2	-0.135126	5.44E-06	6.29E-05	Not
C2CD4C	-0.244565	5.45E-06	6.29E-05	Not
KRTAP19-4	-0.226919	5.45E-06	6.29E-05	Not
QSER1	0.313573	5.45E-06	6.29E-05	Not
DTNBP1	-0.150966	5.46E-06	6.30E-05	Not
TCEANC2	-0.287527	5.47E-06	6.31E-05	Not
MFSD14A	-0.141276	5.54E-06	6.38E-05	Not
ADGRL3-AS1	-0.182906	5.54E-06	6.38E-05	Not
FAM150A	-0.144672	5.55E-06	6.38E-05	Not
CHST8	0.389007	5.55E-06	6.38E-05	Not
TUBA3E	-0.258397	5.60E-06	6.44E-05	Not
MAPK10	-0.1917	5.61E-06	6.44E-05	Not
MINA	-0.0929941	5.63E-06	6.46E-05	Not
LRP2BP	0.452193	5.64E-06	6.47E-05	Not
ZNF589	0.244967	5.64E-06	6.47E-05	Not
AK9	0.328947	5.69E-06	6.52E-05	Not
HTR7	-0.152414	5.69E-06	6.52E-05	Not
ATF4	-0.103488	5.73E-06	6.56E-05	Not
SNORD73A	-0.38277	5.76E-06	6.59E-05	Not
CLDN23	-0.264449	5.79E-06	6.62E-05	Not
VPS26B	-0.282423	5.80E-06	6.63E-05	Not
GPR180	0.164115	5.85E-06	6.68E-05	Not
KCNK6	0.254967	5.85E-06	6.68E-05	Not
CTCFL	0.270868	5.87E-06	6.70E-05	Not
CDK5	-0.170277	5.89E-06	6.71E-05	Not
TMEM108-AS1	0.199483	5.89E-06	6.71E-05	Not
S100A1	-0.265529	5.92E-06	6.74E-05	Not
ZNF107	-0.135376	5.92E-06	6.74E-05	Not
RRAGA	-0.152816	5.95E-06	6.76E-05	Not
PNRC1	-0.13884	5.95E-06	6.76E-05	Not
RPL32	-0.118545	5.96E-06	6.77E-05	Not
CNNM1	-0.142392	6.03E-06	6.85E-05	Not
KRR1	0.354496	6.05E-06	6.87E-05	Not
B4GALT2	0.132307	6.06E-06	6.88E-05	Not
LSM2	-0.206152	6.08E-06	6.89E-05	Not
SLITRK1	-0.210358	6.15E-06	6.97E-05	Not
SLC25A5	0.109185	6.27E-06	7.09E-05	Not
RPS10	-0.270933	6.31E-06	7.14E-05	Not
JAKMIP3	-0.350005	6.39E-06	7.23E-05	Not
MSN	0.290648	6.41E-06	7.24E-05	Not
SLC25A29	0.277662	6.42E-06	7.25E-05	Not
TMCC3	-0.119782	6.43E-06	7.25E-05	Not
KIR2DS2	0.508847	6.44E-06	7.27E-05	Not
C14orf37	-0.141473	6.45E-06	7.28E-05	Not
LCP1	-0.211153	6.49E-06	7.31E-05	Not
ROMO1	-0.0951376	6.50E-06	7.32E-05	Not
NPY5R	-0.189589	6.51E-06	7.32E-05	Not
SRD5A1	-0.127939	6.51E-06	7.32E-05	Not
FAM58A	-0.174294	6.54E-06	7.35E-05	Not
HIST2H2BE	0.295073	6.54E-06	7.35E-05	Not
CWC22	-0.326522	6.56E-06	7.36E-05	Not
PDLIM2	-0.138277	6.58E-06	7.38E-05	Not
MS4A2	0.297255	6.58E-06	7.38E-05	Not
NMBR	-0.137355	6.61E-06	7.42E-05	Not
RPL18A	0.181949	6.64E-06	7.44E-05	Not
SLC6A14	-0.214016	6.71E-06	7.52E-05	Not
YIPF4	-0.184239	6.72E-06	7.52E-05	Not
HNRNPA3P1	-0.154105	6.74E-06	7.54E-05	Not
RAB27B	-0.141734	6.74E-06	7.54E-05	Not
OR8U8	-0.0940671	6.75E-06	7.54E-05	Not
ANKRD6	-0.158135	6.75E-06	7.54E-05	Not
SCN1B	0.283501	6.76E-06	7.54E-05	Not
SLC25A1	-0.183726	6.76E-06	7.54E-05	Not
RGS14	-0.256579	6.78E-06	7.56E-05	Not
SAA1	0.130794	6.83E-06	7.61E-05	Not
SLC16A9	0.390367	6.84E-06	7.62E-05	Not
CERKL	-0.110743	6.86E-06	7.63E-05	Not
MSH2	0.205708	6.91E-06	7.68E-05	Not
OR6B3	-0.179783	6.94E-06	7.71E-05	Not
C11orf80	-0.138759	6.97E-06	7.74E-05	Not
KRTAP9-8	-0.149382	6.98E-06	7.74E-05	Not
POLRMT	-0.341728	6.98E-06	7.74E-05	Not
2024-09-01	0.181095	6.98E-06	7.74E-05	Not
FAM227B	-0.240185	7.01E-06	7.76E-05	Not
ZNF669	-0.191054	7.03E-06	7.79E-05	Not
GADD45GIP1	-0.271039	7.08E-06	7.84E-05	Not
HSPA13	-0.204574	7.11E-06	7.86E-05	Not
IFIT5	0.409396	7.12E-06	7.87E-05	Not
KLK12	0.143358	7.13E-06	7.88E-05	Not
ZNF507	-0.273028	7.15E-06	7.90E-05	Not
VNN3	-0.100113	7.17E-06	7.92E-05	Not
DMRT2	-0.234049	7.18E-06	7.92E-05	Not
LYPD2	0.211045	7.18E-06	7.92E-05	Not
KIT	0.151454	7.27E-06	8.01E-05	Not
NXPH3	0.223665	7.32E-06	8.06E-05	Not
RAF1	-0.411174	7.36E-06	8.10E-05	Not
NBL1	-0.168605	7.39E-06	8.13E-05	Not
IGBP1	1.08789	5.99E-17	3.17E-14	Up
NACA2	-0.268218	7.40E-06	8.14E-05	Not
C2orf61	1.09077	9.26E-20	1.65E-16	Up
SLC10A6	-0.33241	7.43E-06	8.15E-05	Not
ANG	0.247192	7.43E-06	8.16E-05	Not
RPS21	-0.256252	7.49E-06	8.21E-05	Not
GALK1	-0.247361	7.51E-06	8.23E-05	Not
RAB24	-0.105588	7.55E-06	8.27E-05	Not
ATP2C1	-0.106082	7.57E-06	8.29E-05	Not
AKR1C6P	-0.130973	7.57E-06	8.29E-05	Not
SLC25A39	0.420933	7.58E-06	8.29E-05	Not
TMEM45B	0.279655	7.60E-06	8.31E-05	Not
RRBP1	-0.195446	7.63E-06	8.34E-05	Not
ZNF37A	-0.157777	7.64E-06	8.34E-05	Not
STYXL1	0.374339	7.67E-06	8.37E-05	Not
LIMK2	-0.145356	7.72E-06	8.42E-05	Not
GUCA2A	-0.438315	7.76E-06	8.46E-05	Not
CD8A	-0.139181	7.79E-06	8.48E-05	Not
SAA2	-0.200232	7.83E-06	8.52E-05	Not
BARHL2	-0.213041	7.84E-06	8.53E-05	Not
RALBP1	-0.185177	7.88E-06	8.57E-05	Not
PIEZO2	-0.096244	7.88E-06	8.57E-05	Not
BTBD11	0.259329	7.92E-06	8.60E-05	Not
FAM9C	-0.205568	7.93E-06	8.60E-05	Not
SIRPB2	-0.252052	7.93E-06	8.60E-05	Not
CYSLTR2	-0.264945	7.93E-06	8.60E-05	Not
GLIPR2	-0.15671	7.94E-06	8.61E-05	Not
FERD3L	0.257697	7.96E-06	8.62E-05	Not
ZNF12	-0.184428	8.03E-06	8.69E-05	Not
IRAK2	-0.335829	8.09E-06	8.75E-05	Not
HPS6	-0.196636	8.10E-06	8.76E-05	Not
ADAM12	-0.227287	8.13E-06	8.78E-05	Not
NFYB	0.196498	8.14E-06	8.79E-05	Not
VAT1	-0.13718	8.16E-06	8.80E-05	Not
WDR75	0.298366	8.19E-06	8.84E-05	Not
PLK2	-0.175543	8.20E-06	8.85E-05	Not
WDR60	-0.125519	8.22E-06	8.86E-05	Not
TYW5	0.262522	8.23E-06	8.87E-05	Not
SAMM50	-0.219822	8.26E-06	8.89E-05	Not
PRRG4	0.246423	8.27E-06	8.90E-05	Not
MAGIX	-0.210163	8.33E-06	8.96E-05	Not
SLC27A3	-0.151436	8.35E-06	8.98E-05	Not
CHUK	-0.26392	8.36E-06	8.98E-05	Not
LINC00662	-0.321201	8.39E-06	9.01E-05	Not
CADPS2	-0.188967	8.40E-06	9.01E-05	Not
CDRT8	-0.247038	8.42E-06	9.03E-05	Not
RBM15B	-0.281281	8.43E-06	9.03E-05	Not
S100A7L2	-0.148004	8.46E-06	9.06E-05	Not
SNORD21	-0.189034	8.55E-06	9.16E-05	Not
ITIH4	0.19914	8.57E-06	9.17E-05	Not
IL1RAPL2	-0.0947533	8.62E-06	9.22E-05	Not
GRIN3B	-0.162108	8.64E-06	9.24E-05	Not
PPM1F	-0.289118	8.66E-06	9.25E-05	Not
SMARCD3	-0.118531	8.67E-06	9.26E-05	Not
GJB3	-0.137454	8.69E-06	9.27E-05	Not
IER5L	-0.15582	8.71E-06	9.29E-05	Not
SNX31	-0.202162	8.74E-06	9.32E-05	Not
HMGB2	0.163707	8.75E-06	9.32E-05	Not
CLDN9	0.202694	8.77E-06	9.34E-05	Not
KIF25	-0.222423	8.78E-06	9.35E-05	Not
TIMP1	-0.26916	8.80E-06	9.36E-05	Not
IGF2BP3	0.498578	8.80E-06	9.36E-05	Not
FDX1L	0.324124	8.84E-06	9.40E-05	Not
FDCSP	-0.172827	8.85E-06	9.40E-05	Not
MDM1	-0.206779	8.88E-06	9.42E-05	Not
LRRC59	-0.109721	8.93E-06	9.47E-05	Not
HHIPL2	-0.225728	8.93E-06	9.47E-05	Not
HSPA1B	0.374347	8.95E-06	9.49E-05	Not
CRELD1	-0.104914	8.97E-06	9.50E-05	Not
AMIGO2	-0.16172	8.98E-06	9.50E-05	Not
SNHG4	0.183312	8.99E-06	9.51E-05	Not
TMEM222	-0.157446	9.01E-06	9.52E-05	Not
DUSP3	-0.129408	9.01E-06	9.52E-05	Not
EMC4	-0.151438	9.02E-06	9.52E-05	Not
KRT74	-0.262866	9.02E-06	9.52E-05	Not
RASA1	-0.216207	9.03E-06	9.52E-05	Not
ARFGAP2	-0.0904456	9.03E-06	9.52E-05	Not
SLC25A48	-0.197069	9.04E-06	9.53E-05	Not
CERS1	-0.212103	9.08E-06	9.57E-05	Not
CPED1	-0.179081	9.12E-06	9.60E-05	Not
NKX2-4	0.256854	9.16E-06	9.64E-05	Not
FLOT1	0.249722	9.17E-06	9.64E-05	Not
THEMIS	-0.175441	9.26E-06	9.73E-05	Not
ZNF629	-0.286402	9.27E-06	9.73E-05	Not
UNC5CL	-0.126039	9.31E-06	9.78E-05	Not
DLG4	-0.177896	9.34E-06	9.80E-05	Not
TEX33	-0.181958	9.36E-06	9.82E-05	Not
CCDC71L	-0.278973	9.38E-06	9.83E-05	Not
NDUFS7	-0.246158	9.41E-06	9.86E-05	Not
SEC24D	-0.289528	9.44E-06	9.88E-05	Not
ITGB3	-0.214464	9.50E-06	9.94E-05	Not
MRPS18C	-0.134061	9.51E-06	9.94E-05	Not
COX6C	-0.271439	9.51E-06	9.94E-05	Not
TSPY3	-0.27584	9.53E-06	9.95E-05	Not
TXNDC16	0.437777	9.53E-06	9.95E-05	Not
SOX15	-0.105374	9.54E-06	9.96E-05	Not
ADAM5	-0.225779	9.56E-06	9.97E-05	Not
SPINT2	-0.213319	9.57E-06	9.98E-05	Not
TRIM43	-0.0836686	9.57E-06	9.98E-05	Not
KIF21A	-0.161168	9.61E-06	0.000100058	Not
PGBD1	-0.26322	9.61E-06	0.0001001	Not
VCY	-0.120696	9.65E-06	0.000100367	Not
CCSER2	0.249523	9.72E-06	0.000101133	Not
PKP1	-0.250774	9.76E-06	0.000101452	Not
VCPKMT	-0.190554	9.77E-06	0.000101455	Not
SDF2	-0.123578	9.78E-06	0.00010151	Not
DSPP	-0.26428	9.81E-06	0.00010178	Not
NUDT8	-0.249675	9.90E-06	0.000102632	Not
BAX	0.147291	9.90E-06	0.000102632	Not
KCNC2	-0.185045	9.95E-06	0.000103018	Not
TMSB4Y	-0.253845	9.95E-06	0.000103018	Not
FAM156A	-0.283228	9.95E-06	0.000103018	Not
SMIM23	0.366149	1.00E-05	0.000103666	Not
OAF	-0.156822	1.00E-05	0.000103754	Not
KRT78	-0.286536	1.01E-05	0.000104122	Not
CARNS1	0.31208	1.01E-05	0.000104122	Not
UNC13C	0.166524	1.01E-05	0.000104702	Not
TCF7L1	-0.174328	1.02E-05	0.000104769	Not
ABLIM2	-0.248534	1.02E-05	0.000105488	Not
SOCS5	0.188117	1.02E-05	0.000105488	Not
SQLE	0.180819	1.02E-05	0.000105506	Not
ROPN1	-0.271374	1.03E-05	0.000106252	Not
PACS1	-0.478916	1.04E-05	0.00010706	Not
REN	-0.205042	1.05E-05	0.000107536	Not
BICD1	-0.162663	1.05E-05	0.000107579	Not
RILPL2	0.206684	1.05E-05	0.000107797	Not
LAMP2	-0.155088	1.05E-05	0.000107825	Not
CD3EAP	-0.169307	1.05E-05	0.000107847	Not
LOC101928449	-0.317136	1.05E-05	0.00010794	Not
SLC30A3	-0.114492	1.05E-05	0.000108161	Not
MAML2	0.319417	1.06E-05	0.000108595	Not
SOD1	-0.124253	1.06E-05	0.000108632	Not
RRP7A	0.252895	1.06E-05	0.000108632	Not
CCDC7	0.144022	1.07E-05	0.000109103	Not
ZNF26	-0.289781	1.07E-05	0.000109381	Not
RBBP8	-0.197683	1.07E-05	0.000109381	Not
PCF11	-0.166035	1.07E-05	0.00010971	Not
STAP2	-0.162318	1.07E-05	0.000109721	Not
PALM2	0.170296	1.08E-05	0.000109721	Not
LOC105370016	0.296546	1.09E-05	0.000110727	Not
TMEM39A	-0.126471	1.09E-05	0.00011105	Not
FLJ44635	-0.162678	1.09E-05	0.000111106	Not
UTP3	-0.122982	1.10E-05	0.000111679	Not
SND1	0.420276	1.10E-05	0.000111746	Not
OTX1	-0.140615	1.11E-05	0.000112816	Not
ARTN	-0.155604	1.11E-05	0.000112888	Not
MARS	0.246531	1.11E-05	0.000113132	Not
NEK2	-0.189133	1.11E-05	0.000113135	Not
MACF1	-0.187326	1.11E-05	0.00011316	Not
DLL3	0.24415	1.12E-05	0.000113387	Not
EID1	-0.329507	1.12E-05	0.000113449	Not
IQCE	-0.215081	1.12E-05	0.000113449	Not
NRL	-0.341651	1.12E-05	0.000113505	Not
COX15	-0.243951	1.12E-05	0.000113674	Not
DNAJC6	-0.241916	1.13E-05	0.000114107	Not
WNT3	-0.145855	1.13E-05	0.000114107	Not
LINC00919	-0.309751	1.13E-05	0.000114107	Not
SPRR3	0.483597	1.13E-05	0.000114162	Not
SLC44A1	-0.180437	1.14E-05	0.000114687	Not
NXF2	0.217857	1.14E-05	0.000114687	Not
MYADM	-0.0915537	1.14E-05	0.000114952	Not
CD276	-0.134438	1.14E-05	0.000115297	Not
LINC00371	0.407093	1.14E-05	0.00011533	Not
FEM1C	-0.224176	1.15E-05	0.000115669	Not
UPK1B	-0.349374	1.16E-05	0.000116971	Not
FAM181B	-0.223229	1.16E-05	0.000117014	Not
FCGBP	-0.136153	1.17E-05	0.000117209	Not
TTTY21	-0.221284	1.17E-05	0.000117209	Not
SSRP1	-0.346628	1.17E-05	0.00011737	Not
CSNK2A1	-0.144369	1.17E-05	0.00011737	Not
TMEM8C	-0.22029	1.18E-05	0.000118611	Not
MYL6	-0.194745	1.18E-05	0.000118612	Not
ZIC4	0.26319	1.18E-05	0.000118621	Not
NPHP3	-0.18628	1.19E-05	0.000118845	Not
ENPEP	-0.125641	1.21E-05	0.000120761	Not
CDY1B	-0.150021	1.21E-05	0.000120761	Not
WNT10B	-0.206	1.21E-05	0.000120843	Not
CCNF	-0.136955	1.21E-05	0.000121186	Not
OR2M2	-0.177705	1.21E-05	0.000121396	Not
MCTS1	-0.146843	1.21E-05	0.000121396	Not
TCOF1	-0.130579	1.22E-05	0.000121452	Not
OR10C1	0.290561	1.22E-05	0.000121738	Not
DIABLO	0.195514	1.23E-05	0.000122224	Not
LRRC37A3	-0.268906	1.23E-05	0.000122549	Not
GSPT2	0.327913	1.24E-05	0.00012346	Not
DNAL1	0.154484	1.24E-05	0.000123706	Not
TSC22D1	0.0971407	1.25E-05	0.000124387	Not
LEAP2	-0.111937	1.26E-05	0.000125113	Not
TAX1BP1	-0.114943	1.26E-05	0.000125275	Not
TLR5	0.324536	1.26E-05	0.000125521	Not
SF3B3	-0.196181	1.26E-05	0.000125521	Not
ZDHHC5	0.380499	1.26E-05	0.000125521	Not
PHPT1	0.396875	1.27E-05	0.000125857	Not
LOC105376544	-0.22898	1.27E-05	0.000125947	Not
HSD17B7	0.287186	1.27E-05	0.000126159	Not
BTF3L4	-0.123749	1.28E-05	0.000126823	Not
DLEU1	-0.215287	1.28E-05	0.000127019	Not
MRPL15	0.176564	1.28E-05	0.00012719	Not
OR2T29	-0.293163	1.29E-05	0.000127601	Not
LINC00570	-0.129018	1.30E-05	0.000128288	Not
ZNF749	-0.214709	1.30E-05	0.000128814	Not
ABHD2	-0.196355	1.30E-05	0.000128871	Not
ETNK2	-0.304208	1.31E-05	0.000128884	Not
ZNF709	-0.204309	1.33E-05	0.000131574	Not
COASY	-0.190006	1.33E-05	0.000131574	Not
NCS1	-0.18049	1.34E-05	0.000132257	Not
SCGB1C2	-0.267733	1.34E-05	0.000132435	Not
GSDMA	-0.109802	1.35E-05	0.000132581	Not
HYPK	0.191606	1.35E-05	0.000132674	Not
TUBD1	-0.246115	1.35E-05	0.000132674	Not
CLNS1A	-0.32019	1.35E-05	0.000132674	Not
NKX6-2	-0.269783	1.36E-05	0.000133389	Not
LOC100506159	-0.174879	1.36E-05	0.000133389	Not
SNRPD3	-0.119697	1.36E-05	0.000133389	Not
IFT80	0.211836	1.36E-05	0.00013345	Not
CAB39	-0.234866	1.36E-05	0.00013345	Not
CXorf56	-0.17061	1.36E-05	0.000133757	Not
SEMA6B	-0.190885	1.38E-05	0.000134731	Not
[truncated: 17,586 more rows]
